# Supplementary material for: Time Course of Root Axis Elongation and Lateral Root Formation in Perennial Ryegrass (Lolium perenne L.)
Source: Plants (Basel). 2021 Aug 15;10(8):1677. doi: 10.3390/plants10081677 (PMC8399834; doi:10.3390/plants10081677)
Supplement: Supplementary file 1 [file plants-10-01677-s001.zip]

Archive with 4 entries (4 files):
- Supplementary Data File S2- Seasonal variaiton in root-shoot ratio.xlsx
- Supplementary data-Proof.pdf
- Supplmentary Data File S1 - Data all.xlsx
- Supplmentary Data File S3- Weather data.xlsx
