# Supplementary material for: Time Course of Root Axis Elongation and Lateral Root Formation in Perennial Ryegrass (Lolium perenne L.)
Source: Plants (Basel). 2021 Aug 15;10(8):1677. doi: 10.3390/plants10081677 (PMC8399834; doi:10.3390/plants10081677)
Supplement: Supplementary file 1 [file plants-10-01677-s001.zip › Supplementary Data File S2- Seasonal variaiton in root-shoot ratio.xlsx]

## Sheet: Sheet1
Supplementary Data Files S2. Calculation for seasonal difference in the rhizochron:phyllochron ratio
		RP				RDWp	RDWi			RP				RDWp	RDWi
		2.59	1.87091	11	Phytomers	3.6	1.38996	13.105		2.56	2.63833	18	Phytomers	7.7	3.00781	12.3661
		2.17		83	Days	11.2	5.16129			2.19		80	Days	13.3	6.07306
		1.86		7.54545	d/P	16.5	8.87097			2.31		4.44444	d/P	19.1	8.2684			Table 1
		1.83				16.3	8.9071			2.75				26.4	9.6			Variables	Spring	Autumn	P value
		1.69				20.3	12.0118			2.81				26.8	9.53737			Leaf dry weight per tiller (mg) a	498.1±27.8	1515±60	<0.01
		1.66				25.4	15.3012			2.94				37.9	12.8912			Number of live leaves per tiller a	8.1±0.15	12.25±0.47	<0.01
		1.93				32.6	16.8912			2.63				29.4	11.1787			Range of leaf elongation rates (mm °C.d−1)	1.4 to 2.4	1.7 to 2.7	<0.01
		1.9				43.5	22.8947			2.94				37	12.585
		1.76				35.9	20.3977			2.88				41.2	14.3056
		1.65				30.2	18.303			2.56				37.3	14.5703
		1.54				21.6	14.026			2.5				37	14.8			Mean Lamina Wt	61.4938	124.49
										2.25				37.7	16.7556
										2.5				39.1	15.64
										2.47				40.1	16.2348
										1.93				23.8	12.3316
										2.43				31.9	13.1276
										2.75				44.7	16.2545
	Phyllochron	RP	Root:Shoot		MnLaminaDW	MnRtDW				4.09				63.1	15.4279
SP	7.54545	1.87091	2.39411		61.4938	13.105	0.213111	2.1454
Au	4.44444	2.63833			124.49	12.3661	0.0993341
	1.69773	1.41019
	days per phytomer
