# Supplementary material for: Time Course of Root Axis Elongation and Lateral Root Formation in Perennial Ryegrass (Lolium perenne L.)
Source: Plants (Basel). 2021 Aug 15;10(8):1677. doi: 10.3390/plants10081677 (PMC8399834; doi:10.3390/plants10081677)
Supplement: Supplementary file 1 [file plants-10-01677-s001.zip › Supplmentary Data File S1 - Data all.xlsx]

## Sheet: aber
Supplementary Data File S1. Data for root dry weight, root axis length and morphological traits of lateral roots obtained through root scanning
Exp	cultivar	Plant	Pr	SRL	SRSA	SRV	Tissue density mg cm-3	RL/RT	RSAi cm2	RD mm	RTp	Rti	RVi cm3	RDWp mg	Rp	RDWi	RVi mm3	RSAi cm2	RLi cm	Length/vol cm cm-3	SA/Vol	SRL (cm mg-1)	Pr													RSA/RV											SE	Pr	RVi cm3
1	2	1	1	1.38628	0.281603	4.55373	219.6	1.1416	0.4638	0.65245	4	2	0.0075	3.294	2	1.647	7.5	0.4638	2.2832	0.304427	0.06184	1.38628	1			Pr	RVi Spring	RSAi Spring	RLi Spring	RL/RV-Spring	RVi Spring	RSAi Autumn	RLi Autumn	RL/RV-Autumn	Pr	RSA/RV-Spring	RSA/RV-Autumn		SRL-Spring	SRL-Autumn								1	0.5
1	2	1	2	2.1516	0.437454	7.13597	140.135	7.43737	2.2682	0.671	3	1.5	0.037	10.37	2	5.185	37	2.2682	11.1561	0.301515	0.0613027	2.1516	2			1	8	0.54775	3.07388	0.37954					1	0.0680788		1	2.80491									2	5
1	2	1	3	10.0123	1.35427	15.082	66.3043	1.2215	18.5873	0.50305	225	112.5	0.207	27.45	2	13.725	207	18.5873	137.418	0.663856	0.0897937	10.0123	3			2	42	2.71943	14.2003	0.33421	48	2.07477	13.9211	0.290459	2	0.0643817	0.0433647	2	3.12433	2.05578								3	19.75
1	2	1	4	14.1297	1.49206	12.5141	79.91	1.51557	23.8461	0.3361	149	149	0.2	15.982	1	15.982	200	23.8461	225.82	1.1291	0.119231	14.1297	4			3	226.75	24.1728	212.26	0.914284					3	0.105259		3	12.6467									4	167.5
1	2	1	5	20.9155	1.97645	14.9564	66.8612	2.24548	18.5667	0.30685	175	87.5	0.1405	18.788	2	9.394	140.5	18.5667	196.48	1.39843	0.132148	20.9155	5			4	367.5	39.8812	345.32	0.998962	78	10.116	112.128	1.30008	4	0.111873	0.12264	4	14.5648	5.18808								5	96.75
1	2	1	6	16.324	1.74291	15.116	66.1549	1.33928	16.3729	0.34355	229	114.5	0.142	18.788	2	9.394	142	16.3729	153.348	1.07991	0.115302	16.324	6			5	237.25	31.6032	335.576	1.4098					5	0.1329		5	18.7359									6	71.5
1	2	1	7	19.7612	1.84819	13.767	72.6376	2.89678	52.424	0.2977	387	193.5	0.3905	56.73	2	28.365	390.5	52.424	560.527	1.43541	0.134248	19.7612	7			6	213.5	29.9402	340.754	1.46655	224.5	35.0785	234.107	0.953217	6	0.13398	0.136037	6	16.5195	14.666								7	104.5
1	2	1	8	22.707	1.62523	9.28358	107.717	2.32676	39.8884	0.2256	431	215.5	0.205	44.164	2	22.082	205	39.8884	511.417	2.49472	0.194577	23.1599	8			7	286	38.2729	408.676	1.42521					7	0.133576		7	18.1685									8	60.25
1	2	1	9	17.8662	1.46194	9.53731	104.851	2.57708	38.1682	0.2605	181	181	0.249	26.108	1	26.108	249	38.1682	466.452	1.8733	0.153286	17.8662	9			8	265.25	42.8623	554.819	2.16628	156.25	18.3954	476.115	2.57289	8	0.167697	0.120235	8	20.4469	12.2861								9	54.5
1	2	1	10	24.0646	1.7553	10.2541	97.5223	2.48955	26.8755	0.23695	296	148	0.157	30.622	2	15.311	157	26.8755	368.453	2.34684	0.171181	24.0646	10			9	194.5	29.326	355.787	1.81208					9	0.149799		9	17.9835									10	42
1	2	2	1	4.22355	0.690383	9.28962	107.647	0.644092	0.6317	0.552	12	6	0.0085	1.83	2	0.915	8.5	0.6317	3.86455	0.454653	0.0743176	4.22355	1			10	115	20.0459	279.978	2.48508	108.75	14.5885	267.102	2.44171	10	0.176113	0.141092	10	20.2939	16.277								11
1	2	2	2	4.09705	0.753302	11.1665	89.5532	5.74817	3.17065	0.58615	6	3	0.047	8.418	2	4.209	47	3.17065	17.2445	0.366904	0.0674606	4.09705	2			11									11			11										12
1	2	2	3	15.2811	1.5839	13.1201	76.2191	5.52118	29.7584	0.326	104	52	0.2465	37.576	2	18.788	246.5	29.7584	287.101	1.16471	0.120724	15.2811	3			12					116	13.7328	246.716	2.16519	12		0.126309	12		15.9562								13
1	2	2	4	15	1.80445	17.2647	57.9215	2.6261	55.9162	0.3829	177	177	0.535	30.988	1	30.988	535	55.9162	464.82	0.868823	0.104516	15	4			13									13			13										14
1	2	2	5	16.5564	1.55702	11.6498	85.8383	3.2736	44.6397	0.2993	145	145	0.334	28.67	1	28.67	334	44.6397	474.673	1.42118	0.133652	16.5564	5			14					158	17.7288	354.76	2.19434	14		0.123782	14		20.1532								15
1	2	2	6	16.715	1.37691	9.01956	110.87	3.20097	43.5075	0.2622	165	165	0.285	31.598	1	31.598	285	43.5075	528.16	1.85319	0.152658	16.715	6			15									15			15										16
1	2	2	7	16.5758	1.55685	11.7142	85.3664	3.29263	24.1219	0.3053	156	78	0.1815	30.988	2	15.494	181.5	24.1219	256.825	1.41502	0.132903	16.5758	7			16					126	20.6277	270.045	2.07041	16		0.160818	16		25.5084
1	2	2	8	17.734	1.35879	9.6493	103.634	2.9986	45.8362	0.2606	399	199.5	0.3255	67.466	2	33.733	325.5	45.8362	598.22	1.83785	0.140818	17.734	8
1	2	2	9	18.1009	1.51261	10.3382	96.7286	2.90085	20.4838	0.26065	169	84.5	0.14	27.084	2	13.542	140	20.4838	245.122	1.75087	0.146313	18.1009	9
1	2	2	10	16.5231	1.14032	6.29853	158.767	2.10443	13.2163	0.2197	91	91	0.073	11.59	1	11.59	73	13.2163	191.503	2.62333	0.181045	16.5231	10
1	2	2	11	20.0478	1.30303	6.74455	148.268	3.45135	40.3782	0.2069	180	180	0.209	30.988	1	30.988	209	40.3782	621.242	2.97245	0.193197	20.0478	11
1	2	2	12	15.338	1.34237	9.36768	106.75	2.58526	34.3915	0.2786	152	152	0.24	25.62	1	25.62	240	34.3915	392.959	1.63733	0.143298	15.338	12
2	2	1	2	2.83652	0.440482	9.42623	106.087	4.61407	2.14955	0.7242	6	3	0.046	9.76	2	4.88	46	2.14955	13.8422	0.300917	0.0467293	2.83652	2
2	2	1	4	5.25645	0.772017	8.98076	111.349	0.801609	5.4157	0.4675	184	46	0.063	28.06	4	7.015	63	5.4157	36.874	0.585302	0.0859635	5.25645	4
2	2	1	6	12.0653	1.51961	15.2152	65.7239	1.28697	9.8876	0.4009	183	61	0.099	19.52	3	6.50667	99	9.8876	78.5051	0.792981	0.0998747	12.0653	6
2	2	1	8	10.3751	1.03114	8.11475	123.232	1.16125	12.5799	0.3164	218	109	0.099	24.4	2	12.2	99	12.5799	126.577	1.27855	0.12707	10.3751	8
2	2	1	10	17.4237	1.26795	7.33391	136.353	1.03031	14.6955	0.2316	392	196	0.085	23.18	2	11.59	85	14.6955	201.941	2.37578	0.172888	17.4237	10
2	2	1	12	18.1194	1.22923	7.83242	127.674	1.85935	13.4969	0.2543	214	107	0.086	21.96	2	10.98	86	13.4969	198.951	2.31338	0.156941	18.1194	12
2	2	1	14	11.5227	0.903305	5.65838	176.729	1.67612	17.0815	0.2495	260	130	0.107	37.82	2	18.91	107	17.0815	217.895	2.0364	0.15964	11.5227	14
2	2	1	16	16.7302	1.36715	8.94188	111.833	1.24733	12.2314	0.2601	360	120	0.08	26.84	3	8.94667	80	12.2314	149.679	1.87099	0.152893	16.7302	16
2	2	2	2	2.9	0.43	10	100	4.5	2	0.7	7	4	0.05	10.98	1	10.98	50	2	14	0.28	0.04	1.27505	2
2	2	2	4	5.1197	0.40482	2.54098		2.2576	14.8164	0.2517	83	83	0.093	36.6	1	36.6	93	14.8164	187.381	2.01485	0.159316	5.1197	4
2	2	2	6	36.5819	2.67034	15.5073	64.4857	1.76422	60.2695	0.2324	468	468	0.35	45.14	2	22.57	350	60.2695	389.708	1.11345	0.172199	17.2667	6
2	2	2	8	14.197	0.881998	7.77778	128.571	1.50177	24.2109	0.22955	519	259.5	0.2135	54.9	2	27.45	213.5	24.2109	825.653	3.86723	0.1134	14.197	8
2	2	2	10	15.1304	0.659454	6.0337	165.736	1.83571	14.4816	0.2119	362	181	0.1325	43.92	2	21.96	132.5	14.4816	332.263	2.50764	0.109295	15.1304	10
2	2	2	12	13.793	0.654274	6.83841	146.233	1.80664	13.9688	0.23815	326	163	0.146	42.7	2	21.35	146	13.9688	294.482	2.017	0.0956764	13.793	12
2	2	2	14	28.7837	1.07588	12.2365	81.7225	2.32447	18.376	0.2569	423	211.5	0.209	17.08	1	17.08	209	18.376	491.625	2.35227	0.0879237	28.7837	14
2	2	2	16	34.2866	2.54895	15.1054	66.2016	3.28076	29.024	0.2366	119	119	0.172	34.16	3	11.3867	172	29.024	390.41	2.26983	0.168744	34.2866	16
				2.9	0.43	10	100	4.5	2	0.7	7	4	0.05	10.98	1	10.98	0.05	2	15	300	40
[truncated: 11 more columns]

## Sheet: Pr3vPr4
Exp	cultivar	Plant	Pr	SRL	SRSA	SRV	Tissue density mg cm-3	RL/RT	RSAi cm2	RD mm	RTp	Rti	RVi cm3	RDWp mg	Rp	RDWi	RLi cm	Length/vol cm cm-3
1	2	1	3	10.0123	1.35427	15.082	66.3043	1.2215	18.5873	0.50305	225	112.5	0.207	27.45	2	13.725	137.418	663.856
1	2	2	3	15.2811	1.5839	13.1201	76.2191	5.52118	29.7584	0.326	104	52	0.2465	37.576	2	18.788	287.101	1164.71
2	2	1	4	5.25645	0.732017	8.98076	111.349	0.801609	5.4157	0.4675	184	46	0.063	28.06	4	7.015	36.874	585.302
2	2	2	4	5.1197	0.44482	2.54098	300	2.2576	14.8164	0.2517	83	83	0.093	36.6	1	36.6	187.381	2014.85
		Av	Spring	12.6467	1.46908	14.101	71.2617	3.37134	24.1728	0.414525	164.5	82.25	0.22675	32.513	2	16.2565	212.26	914.284
			Autumn	5.18808	0.588418	5.76087	205.675	1.52961	10.116	0.3596	133.5	64.5	0.078	32.33	2.5	21.8075	112.128	1300.08
		SE	Spring	2.63443	0.114818	0.980945	4.95736	2.14984	5.58552	0.088525	60.5	30.25	0.01975	5.063	0	2.5315	74.8416	250.428
			Autumn	0.0683741	0.143599	3.21989	94.3254	0.727997	4.70035	0.1079	50.5	18.5	0.015	4.27	1.5	14.7925	75.2535	714.774
				554.8	246.7		2.24889
				42.9	13.7		3.13139

## Sheet: Pr4vPr6
Exp	cultivar	Plant	Pr	SRL	SRSA	SRV	Tissue density mg cm-3	RL/RT	RSAi cm2	RD mm	RTp	Rti	RVi cm3	RDWp mg	Rp	RDWi	RLi cm	Length/vol cm cm-3
1	2	1	4	14.1297	1.49206	12.5141	79.91	1.51557	23.8461	0.3361	149	149	0.2	15.982	1	15.982	225.82	1129.1
1	2	2	4	15	1.80445	17.2647	57.9215	2.6261	55.9162	0.3829	177	177	0.535	30.988	1	30.988	464.82	868.823
2	2	1	6	12.0653	1.51961	15.2152	65.7239	1.28697	9.8876	0.4009	183	61	0.099	19.52	3	6.50667	78.5051	792.981
2	2	2	6	36.5819	2.67034	15.5073	64.4857	1.76422	60.2695	0.2324	468	468	0.35	45.14	2	22.57	825.653	2359.01

## Sheet: Pr7vPr10
Exp	cultivar	Plant	Pr	SRL	SRSA	SRV	Tissue density mg cm-3	RL/RT	RSAi cm2	RD mm	RTp	Rti	RVi cm3	RDWp mg	Rp	RDWi	RLi cm	Length/vol cm cm-3
1	2	1	6	16.324	1.74291	15.116	66.1549	1.33928	16.3729	0.34355	229	114.5	0.142	18.788	2	9.394	153.348	1079.91
1	2	2	6	16.715	1.37691	9.01956	110.87	3.20097	43.5075	0.2622	165	165	0.285	31.598	1	31.598	528.16	1853.19
2	2	1	8	10.3751	1.03114	8.11475	123.232	1.16125	12.5799	0.3164	218	109	0.099	24.4	2	12.2	126.577	1278.55
2	2	2	8	14.197	0.881998	7.77778	128.571	1.50177	24.2109	0.22955	519	259.5	0.2135	54.9	2	27.45	389.708	1825.33

## Sheet: P8vPr12
Exp	cultivar	Plant	Pr	SRL	SRSA	SRV	Tissue density mg cm-3	RL/RT	RSAi cm2	RD mm	RTp	Rti	RVi cm3	RDWp mg	Rp	RDWi	RLi cm	Length/vol cm cm-3
1	2	1	8	22.707	1.62523	9.28358	107.717	2.32676	39.8884	0.2256	431	215.5	0.205	44.164	2	22.082	511.417	2445.94
1	2	2	8	18.0304	1.47737	9.6493	103.634	3.04872	45.8362	0.2606	399	199.5	0.3255	67.466	2	33.733	598.22	1868.57
2	2	1	12	15.3871	1.22923	7.83242	127.674	1.57898	13.4969	0.2543	214	107	0.086	21.96	2	10.98	198.951	1964.55
2	2	2	12	15.1982	0.654274	6.83841	146.233	1.99068	13.9688	0.23815	326	163	0.146	42.7	2	21.35	294.482	2222.48
		Av	Spring	20.3687	1.5513	9.46644	105.676	2.68774	42.8623	0.2431	415	207.5	0.26525	55.815	2	27.9075	554.819	2157.25
			Autumn	15.2927	0.94175	7.33542	136.954	1.78483	13.7328	0.246225	270	135	0.116	32.33	2	16.165	246.716	2093.51
		SE	Spring	2.33831	0.0739301	0.182863	2.04133	0.360981	2.9739	0.0175	16	8	0.06025	11.651	0	5.8255	43.4017	288.682
			Autumn	0.094474	0.287476	0.497008	9.27923	0.205852	0.235925	0.008075	56	28	0.03	10.37	0	5.185	47.7654	128.966

## Sheet: Aber -AgeMatched
cultivar	Exp	Plant	Pr	PrAge	Age	SRL	SRSA	SRV	Tissue density mg cm-3	RL/RT	RD mm	RTp	Rti		RDWp mg	Rp	RDWi	RLi cm	RSAi cm2	RVi cm3	Length/vol cm cm-3	SA/Vol	SRL (cm mg-1)			RLi cm	RSAi cm2	RVi cm3					RLi cm	RSAi cm2	RVi cm3
2	1	1	2	1	11	2.1516	0.437454	7.13597	140.135	7.43737	0.671	3	1.5		10.37	2	5.185	11.1561	2.2682	0.037	0.301515	0.0613027	2.1516		2	14.2003	2.71943	0.042
2	1	1	3	2	19	10.0123	1.35427	15.082	66.3043	1.2215	0.50305	225	112.5		27.45	2	13.725	137.418	18.5873	0.207	0.663856	0.0897937	10.0123		3	212.26	24.1728	0.22675
2	1	1	4	3	27	14.1297	1.49206	12.5141	79.91	1.51557	0.3361	149	149		15.982	1	15.982	225.82	23.8461	0.2	1.1291	0.119231	14.1297		4	345.32	39.8812	0.3675
2	1	1	5	4	34	20.9155	1.97645	14.9564	66.8612	2.24548	0.30685	175	87.5		18.788	2	9.394	196.48	18.5667	0.1405	1.39843	0.132148	20.9155		5	335.576	31.6032	0.23725
2	1	1	6	5	43	16.324	1.74291	15.116	66.1549	1.33928	0.34355	229	114.5		18.788	2	9.394	153.348	16.3729	0.142	1.07991	0.115302	16.324		6	340.754	29.9402	0.2135
2	1	1	7	6	53	19.7612	1.84819	13.767	72.6376	2.89678	0.2977	387	193.5		56.73	2	28.365	560.527	52.424	0.3905	1.43541	0.134248	19.7612		7	408.676	38.2729	0.286
2	1	1	8	7	62	22.707	1.62523	9.28358	107.717	2.32676	0.2256	431	215.5		44.164	2	22.082	511.417	39.8884	0.205	2.49472	0.194577	23.1599		8	554.819	42.8623	0.26525
2	1	1	9	8	74	17.8662	1.46194	9.53731	104.851	2.57708	0.2605	181	181		26.108	1	26.108	466.452	38.1682	0.249	1.8733	0.153286	17.8662		9	355.787	29.326	0.1945
2	1	2	2	1	11	4.09705	0.753302	11.1665	89.5532	5.74817	0.58615	6	3		8.418	2	4.209	17.2445	3.17065	0.047	0.366904	0.0674606	4.09705
2	1	2	3	2	19	15.2811	1.5839	13.1201	76.2191	5.52118	0.326	104	52		37.576	2	18.788	287.101	29.7584	0.2465	1.16471	0.120724	15.2811		2	13.9211	2.07477	0.048
2	1	2	4	3	27	15	1.80445	17.2647	57.9215	2.6261	0.3829	177	177		30.988	1	30.988	464.82	55.9162	0.535	0.868823	0.104516	15		4	112.128	10.116	0.078
2	1	2	5	4	34	16.5564	1.55702	11.6498	85.8383	3.2736	0.2993	145	145		28.67	1	28.67	474.673	44.6397	0.334	1.42118	0.133652	16.5564		6	234.107	35.0785	0.2245
2	1	2	6	5	43	16.715	1.37691	9.01956	110.87	3.20097	0.2622	165	165		31.598	1	31.598	528.16	43.5075	0.285	1.85319	0.152658	16.715		8	476.115	18.3954	0.15625
2	1	2	7	6	53	16.5758	1.55685	11.7142	85.3664	3.29263	0.3053	156	78		30.988	2	15.494	256.825	24.1219	0.1815	1.41502	0.132903	16.5758		10	267.102	14.5885	0.10875
2	1	2	8	7	62	17.734	1.35879	9.6493	103.634	2.9986	0.2606	399	199.5		67.466	2	33.733	598.22	45.8362	0.3255	1.83785	0.140818	17.734		12	246.716	13.7328	0.116
2	1	2	9	8	74	18.1009	1.51261	10.3382	96.7286	2.90085	0.26065	169	84.5		27.084	2	13.542	245.122	20.4838	0.14	1.75087	0.146313	18.1009		14	354.76	17.7288	0.158
2	2	1	2	1	10	2.83652	0.440482	9.42623	106.087	4.61407	0.7242	6	3		9.76	2	4.88	13.8422	2.14955	0.046	0.300917	0.0467293	2.83652		16	270.045	20.6277	0.126
2	2	1	4	2	18	5.25645	0.772017	8.98076	111.349	0.801609	0.4675	184	46		28.06	4	7.015	36.874	5.4157	0.063	0.585302	0.0859635	5.25645
2	2	1	6	3	28	12.0653	1.51961	15.2152	65.7239	1.28697	0.4009	183	61		19.52	3	6.50667	78.5051	9.8876	0.099	0.792981	0.0998747	12.0653
2	2	1	8	4	37	10.3751	1.03114	8.11475	123.232	1.16125	0.3164	218	109		24.4	2	12.2	126.577	12.5799	0.099	1.27855	0.12707	10.3751
2	2	1	10	5	45	17.4237	1.26795	7.33391	136.353	1.03031	0.2316	392	196		23.18	2	11.59	201.941	14.6955	0.085	2.37578	0.172888	17.4237
2	2	1	12	6	51	18.1194	1.22923	7.83242	127.674	1.85935	0.2543	214	107		21.96	2	10.98	198.951	13.4969	0.086	2.31338	0.156941	18.1194
2	2	1	14	7	59	11.5227	0.903305	5.65838	176.729	1.67612	0.2495	260	130		37.82	2	18.91	217.895	17.0815	0.107	2.0364	0.15964	11.5227
2	2	1	16	8	71	16.7302	1.36715	8.94188	111.833	1.24733	0.2601	360	120		26.84	3	8.94667	149.679	12.2314	0.08	1.87099	0.152893	16.7302
2	2	2	2	1	10	2.9	0.43	10	100	4.5	0.7	7	4		10.98	1	10.98	14	2	0.05	0.28	0.04	1.27505
2	2	2	4	2	18	5.1197	0.40482	2.54098	0	2.2576	0.2517	83	83		36.6	1	36.6	187.381	14.8164	0.093	2.01485	0.159316	5.1197
2	2	2	6	3	28	36.5819	2.67034	15.5073	64.4857	1.76422	0.2324	468	468		45.14	2	22.57	389.708	60.2695	0.35	1.11345	0.172199	17.2667
2	2	2	8	4	37	14.197	0.881998	7.77778	128.571	1.50177	0.22955	519	259.5		54.9	2	27.45	825.653	24.2109	0.2135	3.86723	0.1134	14.197
2	2	2	10	5	45	15.1304	0.659454	6.0337	165.736	1.83571	0.2119	362	181		43.92	2	21.96	332.263	14.4816	0.1325	2.50764	0.109295	15.1304
2	2	2	12	6	51	13.793	0.654274	6.83841	146.233	1.80664	0.23815	326	163		42.7	2	21.35	294.482	13.9688	0.146	2.017	0.0956764	13.793
2	2	2	14	7	59	28.7837	1.07588	12.2365	81.7225	2.32447	0.2569	423	211.5		17.08	1	17.08	491.625	18.376	0.209	2.35227	0.0879237	28.7837
2	2	2	16	8	71	34.2866	2.54895	15.1054	66.2016	3.28076	0.2366	119	119		34.16	3	11.3867	390.41	29.024	0.172	2.26983	0.168744	34.2866
																									Spring
																								1	3	5
																								2	11	10
																								3	19	14
																								4	27	18
																								5	34	24
																								6	43	28
																								7	53	33
																								8	62	37
																								9	74	41
																								10	86	45
																								11		48
																								12		51
																								13		54
																								14		59
																								15		65
																								16		71
																								17		75
																								18		80

## Sheet: RDWi
Aberdart	status	phyllochron	TRL	RDWp (mg)	DW/node/day	DMD				Exp	Genotype	Replicates	Phytomer	Rn	RDWi								RDWi	RDWi									RDWi
2	1		14.0302	5.002	1.66733	-0.0174286				1	1	1	1	2	2.501								Spring	Autumn								SE	Spring
2	1	7	15.2467	4.88	0.488	0.549				1	1	1	2	2	2.44							1	1.18137	2.93333									0.207573
2	1	8	117.26	9.272	0.515111	0.264333				1	1	1	3	2	4.636							2	5.09248	5.54375									0.502023
2	1	6	158.145	10.858	0.452417	-0.908222				1	1	1	4	1	10.858							3	9.23676	8.06458									0.817889
2	0	9	50.2873	2.684	0.0813333	1.891				1	1	1	5	1	2.684							4	10.2236	9.84375									1.41314
2	1	6	231.768	14.03	0.359744	0.305				1	1	1	6	1	14.03							5	12.4833	10.2313									1.46372
2	1	10	310.318	17.08	0.348571	0.01525				1	1	1	7	1	17.08							6	15.2778	13.7625									1.92945
2	1	8	350.383	17.202	0.301789	-0.2684				1	1	1	8	2	8.601							7	19.8718	11.3771									2.22715
2	1	10	261.085	14.518	0.216687	0.366				1	1	1	9	1	14.518							8	20.6085	12.1531									2.4411
2	1	10	368.902	18.178	0.236078					1	1	1	10	1	18.178							9	20.3529	12.7844									2.44766
2	1		5.47519	1.952	0.650667	1.5616				1	1	2	1	2	0.976							10	19.4168	13.6815									2.71287
2	1	5	30.4934	9.76	1.22	0.488				1	1	2	2	2	4.88							11		14.425
2	1	7	166.633	13.176	0.8784	0.278857				1	1	2	3	2	6.588							12		15.5521
2	1	7	220.337	15.128	0.687636	5.063				1	1	2	4	3	5.04267							13		15.3177
2	1	4	662.877	35.38	1.36077	0.16775				1	1	2	5	2	17.69							14		16.3967
2	1	8	606.629	36.722	1.08006	-4.7092				1	1	2	6	2	18.361							15		13.2444
2	1	5	239.388	13.176	0.337846	2.0496				1	1	2	7	1	13.176							16		14.8036
2	1	10	685.856	33.672	0.687184	-1.23743				1	1	2	8	2	16.836
2	1	7	449.768	25.01	0.446607	-0.8662				1	1	2	9	1	25.01
2	1	10	331.764	16.348	0.247697	-1.65378				1	1	2	10	1	16.348
2	1		1.711	0.61	0.0554545	0.313714				1	1	3	1	3	0.203333
2	1	7	8.76686	2.806	0.155889	0.976				1	1	3	2	1	2.806
2	1	6	109.546	8.662	0.360917	-0.6405				1	1	3	3	2	4.331
2	0	4	88.8455	6.1	0.217857	0.01525				1	1	3	4	2	3.05
2	0	8	116.575	6.222	0.172833	4.1236				1	1	3	5	1	6.222
2	1	5	443.383	26.84	0.654634	-2.074				1	1	3	6	2	13.42
2	0	10	110.828	6.1	0.119608	1.037				1	1	3	7	1	6.1
2	2	6	250.984	12.322	0.216175	2.4278				1	1	3	8	1	12.322
2	1	10	658.198	36.6	0.546269	2.44				1	1	3	9	2	18.3
2	1	10	1237.93	61	0.792208					1	1	3	10	2	30.5
2	1		1.3688	0.488	0.122	3.1232				1	2	1	1	2	0.244
2	1	5	50.3142	16.104	1.78933	-0.305				1	2	1	2	2	8.052
2	1	8	172.804	13.664	0.803765	-0.28975				1	2	1	3	1	13.664
2	1	8	165.253	11.346	0.45384	-1.37686				1	2	1	4	1	11.346
2	0	7	32.001	1.708	0.053375	3.1415				1	2	1	5	1	1.708
2	1	8	443.383	26.84	0.671	3.782				1	2	1	6	1	26.84
2	1	9	1106.06	60.878	1.24241	-3.45086				1	2	1	7	2	30.439
2	1	7	747.981	36.722	0.65575	0.941143				1	2	1	8	1	36.722
2	1	7	778.867	43.31	0.68746	-4.148				1	2	1	9	1	43.31
2	0	10	37.1378	1.83	0.0250685					1	2	1	10	1	1.83
2	1		1.711	0.61	0.101667	2.1045				1	2	2	1	1	0.61
2	1	8	54.507	17.446	1.24614	-0.871429				1	2	2	2	4	4.3615
2	1	7	143.489	11.346	0.540286	-0.5368				1	2	2	3	2	5.673
2	0	10	87.0685	5.978	0.192839	2.9524				1	2	2	4	2	2.989
2	1	5	388.583	20.74	0.576111	2.2204				1	2	2	5	2	10.37
2	1	10	709.413	42.944	0.933565	-0.501556				1	2	2	6	2	21.472
2	1	9	698.216	38.43	0.698727	1.0004				1	2	2	7	1	38.43
2	1	5	884.655	43.432	0.723867	1.769				1	2	2	8	2	21.716
2	1	10	1099.19	61.122	0.873171	-4.81345				1	2	2	9	2	30.561
2	0	11	165.882	8.174	0.100914					1	2	2	10	1	8.174
2	1		5.13299	1.83	0.4575	1.78933				1	2	3	1	3	0.61
2	1	6	39.2603	12.566	1.2566	0.96075				1	2	3	2	3	4.18867
2	1	8	256.121	20.252	1.12511	0.226571				1	2	3	3	3	6.75067
2	1	7	318.067	21.838	0.87352	-0.528667				1	2	3	4	3	7.27933
2	1	9	320.01	17.08	0.502353	-1.3664				1	2	3	5	2	8.54
2	0	5	169.292	10.248	0.262769	3.63289				1	2	3	6	1	10.248
2	1	9	780.229	42.944	0.894667	4.03956				1	2	3	7	4	10.736
2	1	9	1615.24	79.3	1.39123	-8.6376				1	2	3	8	3	26.4333
2	1	5	649.422	36.112	0.582452	-0.1708				1	2	3	9	3	12.0373
2	1	10	698.191	34.404	0.477833	-1.81891				1	2	3	10	2	17.202
2	1		3.422	1.22	1.22	1.098				1	3	1	1	1	1.22
2	1	7	27.8253	8.906	1.11325	1.77771				1	3	1	2	2	4.453
2	1	7	270.007	21.35	1.42333	1.08057				1	3	1	3	2	10.675
2	1	7	421.127	28.914	1.31427	-1.647				1	3	1	4	2	14.457
2	1	6	356.582	19.032	0.679714	4.04125				1	3	1	5	1	19.032
2	1	8	848.474	51.362	1.42672	0.122				1	3	1	6	4	12.8405
2	1	5	944.254	51.972	1.26761	-2.074				1	3	1	7	2	25.986
2	1	7	762.89	37.454	0.780292	-1.53371				1	3	1	8	2	18.727
2	1	7	480.484	26.718	0.485782	-0.89975				1	3	1	9	2	13.359
2	1	8	396.137	19.52	0.309841	3.8796				1	3	1	10	1	19.52
2	1		3.422	1.22	1.22	1.098				1	3	2	1	1	1.22
2	1	7	27.8253	8.906	1.11325	1.77771				1	3	2	2	2	4.453
2	1	7	270.007	21.35	1.42333	1.08057				1	3	2	3	2	10.675
2	1	7	421.127	28.914	1.31427	-1.647				1	3	2	4	2	14.457
2	1	6	356.582	19.032	0.679714	4.04125				1	3	2	5	1	19.032
2	1	8	848.474	51.362	1.42672	0.122				1	3	2	6	4	12.8405
2	1	5	944.254	51.972	1.26761	-2.074				1	3	2	7	2	25.986
2	1	7	762.89	37.454	0.780292	-1.53371				1	3	2	8	2	18.727
2	1	7	480.484	26.718	0.485782	-0.89975				1	3	2	9	2	13.359
2	1	8	396.137	19.52	0.309841	3.8796				1	3	2	10	1	19.52
2	1		3.422	1.22	1.22	0.679714				1	3	3	1	2	0.61
2	1	7	18.6772	5.978	0.74725	2.30057				1	3	3	2	2	2.989
2	1	7	279.264	22.082	1.47213	2.98029				1	3	3	3	2	11.041
2	1	7	625.472	42.944	1.952	1.708				1	3	3	4	3	14.3147
2	1	7	1028.6	54.9	1.8931	-5.49				1	3	3	5	2	27.45
2	1	7	272.076	16.47	0.4575	-1.1468				1	3	3	6	2	8.235
2	1	5	195.057	10.736	0.261854	-1.05733				1	3	3	7	2	5.368
2	0	9	24.8499	1.22	0.0244	3.66				1	3	3	8	1	1.22
2	1	9	614.318	34.16	0.578983	-1.4884				1	3	3	9	1	34.16
2	1	5	542.212	26.718	0.417469	-1.02036				1	3	3	10	1	26.718
2	1		97.1847	34.648	4.94971	-3.3428				1	4	1	1	6	5.77467
2	0	10	3.81168	1.22	0.0717647	1.11325				1	4	1	2	1	1.22
2	1	8	128.06	10.126	0.40504	-1.098				1	4	1	3	1	10.126
2	0	6	51.5304	3.538	0.114129	0.565636				1	4	1	4	1	3.538
2	1	11	182.863	9.76	0.232381	-0.284667				1	4	1	5	1	9.76
2	0	9	118.907	7.198	0.141137	0.226571				1	4	1	6	1	7.198
2	0	7	159.592	8.784	0.151448	0.132167				1	4	1	7	2	4.392
2	1	12	211.224	10.37	0.148143	0.00174286				1	4	1	8	2	5.185
2	1		184.295	10.248						1	4	1	9	2	5.124
2	1		2713.54	133.712						1	4	1	10	6	22.2853
2	1		9.23939	3.294	3.294	1.01086				1	4	2	1	2	1.647
2	1	7	32.3993	10.37	1.29625	2.135				1	4	2	2	2	5.185
2	1	8	347.151	27.45	1.71562	-1.4335				1	4	2	3	2	13.725
2	1	8	232.775	15.982	0.665917	0.400857				1	4	2	4	1	15.982
2	1	7	352.011	18.788	0.606065	0				1	4	2	5	2	9.394
2	1	7	310.368	18.788	0.494421	2.71014				1	4	2	6	2	9.394
2	1	14	1030.7	56.73	1.09096	-3.1415				1	4	2	7	2	28.365
2	1	4	899.565	44.164	0.788643	-1.50467				1	4	2	8	2	22.082
2	1	12	469.514	26.108	0.383941	0.376167				1	4	2	9	1	26.108
2	1	12	621.439	30.622	0.382775					1	4	2	10	2	15.311
2	1		8.55499	3.05	1.01667	2.78567				1	4	3	1	2	1.525
2	1	6	61.7492	19.764	2.196	1.73511				1	4	3	2	3	6.588
2	1	9	447.44	35.38	1.96556	-3.782				1	4	3	3	3	11.7933
2	0	7	129.714	8.906	0.35624	0.501556				1	4	3	4	1	8.906
2	1	9	251.436	13.42	0.394706	0.144182				1	4	3	5	1	13.42
2	1	11	247.891	15.006	0.333467	-0.540286				1	4	3	6	1	15.006
2	0	7	203.923	11.224	0.215846	24.5046				1	4	3	7	2	5.612
2	1	7	3722.51	182.756	3.09756	-10.6576				1	4	3	8	6	30.4593
2	1	14	603.348	33.55	0.459589					1	4	3	9	1	33.55
2										1	4	3	10
2	1		6.15959	2.196	2.196	2.46033				1	5	1	1	2	1.098
2	1	6	52.9823	16.958	2.42257	0.766857				1	5	1	2	3	5.65267
2	1	7	282.35	22.326	1.59471	-2.61429				1	5	1	3	2	11.163
2	0	7	58.638	4.026	0.191714	10.0563				1	5	1	4	1	4.026
2	1	7	1394.33	74.42	2.65786	-1.18514				1	5	1	5	3	24.8067
2	1	7	1092.33	66.124	1.88926	-2.6535				1	5	1	6	2	33.062
2	1	8	815.694	44.896	1.04409	7.33356				1	5	1	7	1	44.896
2	1	9	2258.85	110.898	2.13265	-1.03022				1	5	1	8	2	55.449
2	1	9	1827.6	101.626	1.666	-3.87689				1	5	1	9	2	50.813
2	1	9	1354.29	66.734	0.953343					1	5	1	10	1	66.734
2	1		9.58159	3.416	1.708	0.894667				1	5	2	1	4	0.854
2	1	6	27.4441	8.784	1.098	-0.0174286				1	5	2	2	2	4.392
2	1	7	109.546	8.662	0.577467	0.348571				1	5	2	3	1	8.662
2	1	7	161.699	11.102	0.504636	1.37686				1	5	2	4	2	5.551
2	1	7	388.583	20.74	0.715172	-0.898364				1	5	2	5	1	20.74
2	0	11	179.369	10.858	0.27145	7.26771				1	5	2	6	1	10.858
2	1	7	1121.58	61.732	1.31345	-5.01556				1	5	2	7	2	30.866
2	1	9	337.958	16.592	0.296286	-1.11833				1	5	2	8	1	16.592
2	0	12	57.0438	3.172	0.0466471					1	5	2	9	2	1.586
2		11								1	5	2	10
2	1		1.3688	0.488	0.488	0.732				1	5	3	1	2	0.244
2	1	5	12.9597	4.148	0.691333	1.06314				1	5	3	2	1	4.148
2	1	7	146.575	11.59	0.891538	-1.48143				1	5	3	3	1	11.59
2	0	7	17.7691	1.22	0.061	0.554545				1	5	3	4	4	0.305
2	1	11	137.147	7.32	0.236129	9.80067				1	5	3	5	1	7.32
2	1	3	606.629	36.722	1.08006	1.04255				1	5	3	6	2	18.361
2	1	11	875.541	48.19	1.07089	-5.27311				1	5	3	7	2	24.095
2	0	9	14.9099	0.732	0.0135556	0.581846				1	5	3	8	2	0.366
2	0	13	149.191	8.296	0.123821	-0.745556				1	5	3	9	1	8.296
2	0	9	32.1861	1.586	0.0208684					1	5	3	10	3	0.528667
2	1		6.15959	2.196	0.2745	0.522857				1	6	1	1	2	1.098
2	1	7	18.2961	5.856	0.3904	2.26571				1	6	1	2	2	2.928
2	1	7	274.635	21.716	0.987091	-1.88229				1	6	1	3	3	7.23867
2	1	7	124.384	8.54	0.294483	0.488				1	6	1	4	1	8.54
2	1	5	205.721	10.98	0.322941	-0.759111				1	6	1	5	2	5.49
2	0	9	68.5228	4.148	0.0964651	1.85033				1	6	1	6	1	4.148
2	1	6	277.07	15.25	0.311224	-0.8174				1	6	1	7	4	3.8125
2	1	10	144.129	7.076	0.119932	-0.133091				1	6	1	8	1	7.076
2	1	11	100.924	5.612	0.0801714					1	6	1	9	2	2.806
2										1	6	1	10
2	1		4.1064	1.464	0.488	0				1	6	2	1	2	0.732
2	1	5	4.57402	1.464	0.183	0.191714				1	6	2	2	2	0.732
2	1	7	35.4866	2.806	0.187067	1.72543				1	6	2	3	2	1.403
2	1	7	216.783	14.884	0.676545	-1.0248				1	6	2	4	2	7.442
2	1	5	182.863	9.76	0.361481	0.61				1	6	2	5	2	4.88
2	1	8	241.845	14.64	0.418286	-0.1525				1	6	2	6	2	7.32
2	1	8	243.821	13.42	0.312093	1.098				1	6	2	7	2	6.71
2	1	7	429.902	21.106	0.42212	2.94833				1	6	2	8	1	21.106
2	1	6	697.69	38.796	0.692786	-2.1106				1	6	2	9	2	19.398
2	1	10	358.999	17.69	0.26803	-1.22				1	6	2	10	1	17.69
2	1		22.5852	8.052	4.026	2.867				1	6	3	1	6	1.342
2	1	6	78.9018	25.254	3.15675	-1.159				1	6	3	2	3	8.418
2	1	6	231.434	18.3	1.30714	-1.88229				1	6	3	3	3	6.1
2	0	7	74.6302	5.124	0.244	1.78933				1	6	3	4	3	1.708
2	1	6	297.152	15.86	0.587407	-0.784286				1	6	3	5	2	7.93
2	1	7	171.307	10.37	0.305	-0.0697143				1	6	3	6	3	3.45667
2	1	7	179.541	9.882	0.241024	3.95629				1	6	3	7	1	9.882
2	1	7	765.375	37.576	0.782833	9.60314				1	6	3	8	3	12.5253
2	1	7	1884.64	104.798	1.90542	-7.503				1	6	3	9	5	20.9596
2	1	6	1213.17	59.78	0.98	-3.8918				1	6	3	10	5	11.956
2	1		7.52839	2.684	0.5368	1.80967				1	7	1	1	3	0.894667
2	1	6	42.3096	13.542	1.23109	0.278857				1	7	1	2	1	13.542
2	1	7	195.948	15.494	0.860778	1.38775				1	7	1	3	1	15.494
2	1	8	387.366	26.596	1.02292	-0.139429				1	7	1	4	3	8.86533
2	1	7	480.015	25.62	0.776364	-2.196				1	7	1	5	2	12.81
2	0	10	60.4613	3.66	0.0851163	5.38543				1	7	1	6	1	3.66
2	1	7	751.413	41.358	0.82716	-2.9524				1	7	1	7	2	20.679
2	1	10	241.044	11.834	0.197233	-0.778923				1	7	1	8	1	11.834
2	0	13	30.7159	1.708	0.0233973					1	7	1	9	1	1.708
2										1	7	1	10
2	1		1.0266	0.366	0.183	2.44				1	7	2	1	4	0.0915
2	1	5	39.2603	12.566	1.79514	1.42333				1	7	2	2	2	6.283
2	1	9	320.922	25.376	1.586	-2.49229				1	7	2	3	2	12.688
2	1	7	115.499	7.93	0.344783	0.61				1	7	2	4	1	7.93
2	1	7	228.578	12.2	0.406667	-1.20644				1	7	2	5	1	12.2
2	0	9	22.1692	1.342	0.0344103	4.148				1	7	2	6	1	1.342
2	1	8	627.286	34.526	0.734596	5.9475				1	7	2	7	4	8.6315
2	1	8	1672.4	82.106	1.49284	-16.5615				1	7	2	8	3	27.3687
2	1	4	285.219	15.86	0.268814	0.2684				1	7	2	9	1	15.86
2	1	5	349.095	17.202	0.268781					1	7	2	10	1	17.202
2	1		17.7944	6.344	6.344	0.569333				1	7	3	1	4	1.586
2	1	6	30.4934	9.76	1.39429	2.45743				1	7	3	2	2	4.88
2	1	7	340.98	26.962	1.92586	-1.586				1	7	3	3	2	13.481
2	1	7	230.998	15.86	0.755238	-1.91714				1	7	3	4	2	7.93
2	0	7	45.7157	2.44	0.0871429	0.348571				1	7	3	5	2	1.22
2	0	7	80.6151	4.88	0.139429	1.77455				1	7	3	6	2	2.44
2	1	11	443.312	24.4	0.530435	-0.644857				1	7	3	7	4	6.1
2	1	7	405.053	19.886	0.375208	9.06867				1	7	3	8	1	19.886
2	1	9	1825.4	101.504	1.63716	-8.36378				1	7	3	9	3	33.8347
2	1	9	532.309	26.23	0.369437					1	7	3	10	2	13.115
2	1		4.4486	1.586	0.528667	2.41967				1	8	1	1	3	0.528667
2	1	6	50.3142	16.104	1.78933	-2.33833				1	8	1	2	2	8.052
2	0	6	26.2292	2.074	0.138267	1.13867				1	8	1	3	1	2.074
2	1	6	129.714	8.906	0.424095	1.65571				1	8	1	4	2	4.453
2	1	7	384.012	20.496	0.732	1.87575				1	8	1	5	2	10.248
2	1	8	586.475	35.502	0.986167	2.90582				1	8	1	6	2	17.751
2	1	11	1225.76	67.466	1.43545	-3.0988				1	8	1	7	2	33.733
2	1	5	1058.6	51.972	0.999462	-3.61933				1	8	1	8	2	25.986
2	1	9	348.845	19.398	0.318	-1.91133				1	8	1	9	1	19.398
2	0	9	44.5654	2.196	0.0313714					1	8	1	10	1	2.196
2	1		5.13299	1.83	0.61	1.647				1	8	2	1	2	0.915
2	1	4	26.3006	8.418	1.20257	5.8316				1	8	2	2	2	4.209
2	1	5	475.212	37.576	3.13133	-1.3176				1	8	2	3	2	18.788
2	1	5	451.335	30.988	1.82282	-0.386333				1	8	2	4	1	30.988
2	1	6	537.159	28.67	1.24652	0.488				1	8	2	5	1	28.67
2	1	6	521.983	31.598	1.08959	-0.101667				1	8	2	6	1	31.598
2	1	6	563.006	30.988	0.885371	4.55975				1	8	2	7	2	15.494
2	1	8	1374.2	67.466	1.56898	-4.0382				1	8	2	8	2	33.733
2	1	10	487.066	27.084	0.511019	-2.58233				1	8	2	9	2	13.542
2	0	6	235.206	11.59	0.196441	2.15533				1	8	2	10	1	11.59
2	1		13.3458	4.758	2.379	3.9345				1	8	3	1	4	1.1895
2	1	4	64.0362	20.496	3.416	-0.813333				1	8	3	2	2	10.248
2	1	3	228.349	18.056	2.00622	5.65267				1	8	3	3	1	18.056
2	1	6	756.963	51.972	3.4648	-3.599				1	8	3	4	2	25.986
2	1	6	569.16	30.378	1.44657	0.0244				1	8	3	5	1	30.378
2	1	5	503.844	30.5	1.17308	0.714571				1	8	3	6	1	30.5
2	1	7	645.019	35.502	1.07582	2.29767				1	8	3	7	1	35.502
2	1	6	1003.93	49.288	1.26379	1.7202				1	8	3	8	2	24.644
2	1	10	1195.73	66.49	1.35694	-8.43543				1	8	3	9	2	33.245
2	0	7	151.027	7.442	0.132893	5.551				1	8	3	10	1	7.442
2	1		1.3688	0.488	0.162667	0.7076				1	9	1	1	1	0.488
2	1	5	12.5785	4.026	0.50325	0.549				1	9	1	2	2	2.013
2	1	8	106.46	8.418	0.526125	0.0203333				1	9	1	3	2	4.209
2	0	6	124.384	8.54	0.388182	2.18075				1	9	1	4	1	8.54
2	1	8	486.872	25.986	0.8662	-1.62086				1	9	1	5	2	12.993
2	1	7	241.845	14.64	0.395676	1.25486				1	9	1	6	2	7.32
2	1	7	425.579	23.424	0.532364	0.104571				1	9	1	7	1	23.424
2	1	7	492.027	24.156	0.473647	3.233				1	9	1	8	1	24.156
2	1	4	666.974	37.088	0.674327	0.865091				1	9	1	9	1	37.088
2	1	11	945.776	46.604	0.706121	0.772667				1	9	1	10	1	46.604
2	1		3.422	1.22	0.244	0.569333				1	9	2	1	3	0.406667
2	1	6	14.4844	4.636	0.421455	1.05225				1	9	2	2	2	2.318
2	1	8	165.09	13.054	0.687053	-1.0736				1	9	2	3	2	6.527
2	1	5	111.945	7.686	0.32025	1.85711				1	9	2	4	1	7.686
2	1	9	457.157	24.4	0.739394	17.5985				1	9	2	5	2	12.2
2	1	4	1565.95	94.794	2.562	-5.37671				1	9	2	6	2	47.397
2	1	14	354.649	19.52	0.382745	-0.61				1	9	2	7	1	19.52
2	1	6	323.048	15.86	0.278246	-1.403				1	9	2	8	1	15.86
2	0	10	32.9099	1.83	0.0273134	3.85964				1	9	2	9	1	1.83
2	1	11	898.735	44.286	0.567769					1	9	2	10	2	22.143
2	1		17.7944	6.344	1.05733	2.0496				1	9	3	1	2	3.172
2	1	5	51.8388	16.592	1.50836	1.27229				1	9	3	2	2	8.296
2	1	7	322.465	25.498	1.41656	0.888857				1	9	3	3	2	12.749
2	1	7	461.996	31.72	1.2688	-5.978				1	9	3	4	1	31.72
2	0	5	34.2868	1.83	0.061	1.9215				1	9	3	5	2	0.915
2	1	8	284.168	17.202	0.452684	4.59533				1	9	3	6	1	17.202
2	1	6	813.477	44.774	1.01759	14.8027				1	9	3	7	1	44.774
2	1	9	3625.59	177.998	3.35845	-34.038				1	9	3	8	3	59.3327
2	1	4	752.539	41.846	0.73414	2.0008				1	9	3	9	2	20.923
2	1	5	1052.24	51.85	0.83629	-2.44				1	9	3	10	2	25.925
2	1		1.711	0.61	0.61	3.1964				1	10	1	1	1	0.61
2	1	5	51.8388	16.592	2.76533	-1.85033				1	10	1	2	3	5.53067
2	1	6	69.4303	5.49	0.4575	2.10886				1	10	1	3	1	5.49
2	1	7	294.967	20.252	1.06589	1.586				1	10	1	4	2	10.126
2	1	8	617.162	32.94	1.22	2.66367				1	10	1	5	3	10.98
2	1	6	808.166	48.922	1.48248	-0.56425				1	10	1	6	2	24.461
2	1	8	806.827	44.408	1.08312	-2.8548				1	10	1	7	2	22.204
2	1	10	323.048	15.86	0.31098	-2.928				1	10	1	8	2	7.93
2	0	3	127.252	7.076	0.131037	2.44				1	10	1	9	2	3.538
2	1	10	638.77	31.476	0.491812	-1.79246				1	10	1	10	2	15.738
2	1		15.0568	5.368	1.342	2.37029				1	10	2	1	2	2.684
2	1	7	68.6102	21.96	1.99636	-1.17425				1	10	2	2	4	5.49
2	1	8	158.918	12.566	0.661368	3.3916				1	10	2	3	2	6.283
2	1	5	430.012	29.524	1.23017	0.108444				1	10	2	4	2	14.762
2	1	9	571.446	30.5	0.924242	0.1952				1	10	2	5	3	10.1667
2	1	5	519.967	31.476	0.828316	-0.296286				1	10	2	6	2	15.738
2	1	7	534.191	29.402	0.653378	3.599				1	10	2	7	2	14.701
2	1	2	745.496	36.6	0.778723	5.66429				1	10	2	8	2	18.3
2	1	7	1371.25	76.25	1.41204	-6.50086				1	10	2	9	2	38.125
2	1	7	623.915	30.744	0.504	-0.337846				1	10	2	10	1	30.744
2	1		2.0532	0.732	0.1464	0.915				1	10	3	1	2	0.366
2	1	8	25.1571	8.052	0.619385	0.400857				1	10	3	2	2	4.026
2	1	7	137.318	10.858	0.5429	0.62525				1	10	3	3	2	5.429
2	1	8	230.998	15.86	0.566429	-0.0871429				1	10	3	4	2	7.93
2	1	7	285.723	15.25	0.435714	-0.488				1	10	3	5	1	15.25
2	1	7	195.492	11.834	0.281762	3.3855				1	10	3	6	1	11.834
2	1	8	707.082	38.918	0.77836	-3.11971				1	10	3	7	2	19.459
2	1	7	347.898	17.08	0.299649	2.42475				1	10	3	8	1	17.08
2	1	8	656.004	36.478	0.5612	-1.29508				1	10	3	9	2	18.239
2	1		398.612	19.642	0.251821					1	10	3	10	1	19.642
2	1	7	29.6157	17	2.42857	1.8				2	1	1	1	3	5.66667
2	1	17	71.2075	35	2.05882	0.75				2	1	1	2	4	8.75
2	0	25	161.134	41	1.64	-6				2	1	1	3	3	13.6667
2	0	31	33.5745	5	0.16129	3.66667				2	1	1	4	2	2.5
2	1	37	264.462	27	0.72973	3.5				2	1	1	5	2	13.5
2	1	43	609.413	48	1.11628	-7.33333				2	1	1	6	2	24
2	0	49	60.258	4	0.0816327	7.4				2	1	1	7	2	2
2	1	54	683.31	41	0.759259	-3				2	1	1	8	3	13.6667
2	1	60	399.899	23	0.383333	6.14286				2	1	1	9	2	11.5
2	1	67	1137.37	66	0.985075	4				2	1	1	10	3	22
2	1		1339.07	82	1.15493	7				2	1	1	11	3	27.3333
2	1		1641.69	110	1.46667	-4.25				2	1	1	12	3	36.6667
2	1		1244.54	93	1.17722					2	1	1	13	6	15.5
2										2	1	1	14
2										2	1	1	15
2										2	1	1	16
2	1	3	12.1947	7	2.33333	0.777778				2	1	2	1	2	3.5
2	1	12	28.483	14	1.16667	2.42857				2	1	2	2	2	7
2	1	19	121.833	31	1.63158	-0.571429				2	1	2	3	5	6.2
2	1	26	181.302	27	1.03846	-1.375				2	1	2	4	4	6.75
2	1	34	156.718	16	0.470588	12.775				2	1	2	5	2	8
2	1	38	851.908	67.1	1.76579	2.41429				2	1	2	6	6	9.16667
2	0	45	1265.42	84	1.86667	-15.75				2	1	2	7	6	14
2	1	49	349.988	21	0.428571	13.3333				2	1	2	8	3	7
2	1	55	1756.08	101	1.83636	-4				2	1	2	9	4	25.25
2	1	60	1395.86	81	1.35	-8				2	1	2	10	7	11.5714
2	1	64	800.175	49	0.765625	-6				2	1	2	11	5	9.8
2	1	69	283.565	19	0.275362	-0.333333				2	1	2	12	3	6.33333
2	1	75	227.496	17	0.226667	6				2	1	2	13	1	17
2	1	80	572.878	47	0.5875	-6.33333				2	1	2	14	4	11.75
2	1		334.625	28	0.337349	2.5				2	1	2	15	2	14
2	1		442.005	33	0.388235					2	1	2	16	4	8.25
2	1	5	15.6789	9	1.8	0.4				2	2	1	1	3	3
2	1	10	22.3795	11	1.1	0.2				2	2	1	2	2	5.5
2	0	15	47.1612	12	0.8	3.28571				2	2	1	3	3	4
2	1	22	235.021	35	1.59091	-4				2	2	1	4	3	11.6667
2	0	28	107.744	11	0.392857	11.6667				2	2	1	5	2	5.5
2	1	31	584.021	46	1.48387	-11				2	2	1	6	2	23
2	1	34	195.839	13	0.382353	9.4				2	2	1	7	1	13
2	1	39	999.966	60	1.53846	-11.4				2	2	1	8	3	20
2	1	44	52.1607	3	0.0681818	2				2	2	1	9	1	3
2	1	49	224.028	13	0.265306	2.75				2	2	1	10	1	13
2	1	53	391.922	24	0.45283	6.75				2	2	1	11	1	24
2	1	57	761.149	51	0.894737	1.6				2	2	1	12	1	51
2	1	62	789.544	59	0.951613	-0.75				2	2	1	13	3	19.6667
2	1	66	682.578	56	0.848485	-13.5				2	2	1	14	5	11.2
2	0	70	23.9018	2	0.0285714	10				2	2	1	15	2	1
2	1	74	562.552	42	0.567568	6.25				2	2	1	16	1	42
2	1	3	6.9684	4	1.33333	0.9				2	2	2	1	3	1.33333
2	1	13	26.4485	13	1	-0.5				2	2	2	2	2	6.5
2	1	23	31.4408	8	0.347826	-1.5				2	2	2	3	2	4
2	0	27	13.4298	2	0.0740741	2.66667				2	2	2	4	2	1
2	0	33	176.308	18	0.545455	-3.5				2	2	2	5	3	6
2	0	35	139.657	11	0.314286	-2				2	2	2	6	1	11
2	0	38	75.3225	5	0.131579	1				2	2	2	7	1	5
2	0	41	133.329	8	0.195122	1.33333				2	2	2	8	2	4
2	0	44	208.643	12	0.272727	-0.4				2	2	2	9	2	6
2	1	49	172.329	10	0.204082	0				2	2	2	10	2	5
2	0	53	163.301	10	0.188679	-1.2				2	2	2	11	1	10
2	0	58	59.698	4	0.0689655	1.25				2	2	2	12	1	4
2	1	62	120.439	9	0.145161	6.75				2	2	2	13	2	4.5
2	1	66	438.8	36	0.545455	-4.75				2	2	2	14	2	18
2	1	70	203.165	17	0.242857	1.5				2	2	2	15	1	17
2	1	74	308.064	23	0.310811	6.25				2	2	2	16	3	7.66667
2	1	4	20.9052	12	3	-0.5				2	3	1	1	3	4
2	1	10	18.3105	9	0.9	-0.333333				2	3	1	2	2	4.5
2	0	16	27.5107	7	0.4375	1.28571				2	3	1	3	2	3.5
2	0	23	107.438	16	0.695652	3.66667				2	3	1	4	2	8
2	1	29	372.206	38	1.31034	-4.75				2	3	1	5	2	19
2	0	33	241.226	19	0.575758	-4.66667				2	3	1	6	3	6.33333
2	0	36	75.3225	5	0.138889	1.4				2	3	1	7	1	5
2	0	41	199.993	12	0.292683	1.28667				2	3	1	8	1	12
2	1	44	275.756	15.86	0.360455	16.285				2	3	1	9	1	13
2	1	48	1395.86	81	1.6875	-14.4				2	3	1	10	6	13.5
2	1	53	146.971	9	0.169811	2.4				2	3	1	11	3	3
2	1	58	313.414	21	0.362069	2				2	3	1	12	2	10.5
2	1	61	361.317	27	0.442623	-1.25				2	3	1	13	2	13.5
2	1	65	268.156	22	0.338462	-3				2	3	1	14	2	11
2	1	68	155.362	13	0.191176	10				2	3	1	15	2	6.5
2	0	72	709.887	53	0.736111	0.6				2	3	1	16	2	26.5
2	1	2	5.2263	3	1.5	-0.166667				2	3	2	1	1	3
2	0	8	4.069	2	0.25	0.166667				2	3	2	2	1	2
2	1	14	11.7903	3	0.214286	0				2	3	2	3	1	3
2	0	19	20.1447	3	0.157895	0.25				2	3	2	4	2	1.5
2	0	23	39.1796	4	0.173913	1.8				2	3	2	5	1	4
2	0	28	165.049	13	0.464286	0.2				2	3	2	6	2	6.5
2	0	33	210.903	14	0.424242	-1				2	3	2	7	3	4.66667
2	0	37	166.661	10	0.27027	2.5				2	3	2	8	2	5
2	0	39	260.803	15	0.384615	1.75				2	3	2	9	2	7.5
2	1	43	379.124	22	0.511628	-3.25				2	3	2	10	3	7.33333
2	0	47	146.971	9	0.191489	1.5				2	3	2	11	1	9
2	1	49	179.094	12	0.244898	1.75				2	3	2	12	2	6
2	1	53	254.26	19	0.358491	-0.666667				2	3	2	13	2	9.5
2	1	59	182.833	15	0.254237	0				2	3	2	14	2	7.5
2	1	63	179.264	15	0.238095	3.25				2	3	2	15	1	15
2	0	67	375.035	28	0.41791	0				2	3	2	16	2	14
2	1	5	6.9684	4	0.8	0.142857				2	4	1	1	1	4
2	1	12	10.1725	5	0.416667	5.4				2	4	1	2	1	5
2	1	17	125.763	32	1.88235	-2.5				2	4	1	3	2	16
2	1	19	181.302	27	1.42105	-0.8				2	4	1	4	3	9
2	1	24	225.283	23	0.958333	16.5				2	4	1	5	1	23
2	1	26	710.982	56	2.15385	-12				2	4	1	6	5	11.2
2	1	30	120.516	8	0.266667	3.75				2	4	1	7	1	8
2	1	34	383.32	23	0.676471	10.3333				2	4	1	8	3	7.66667
2	1	37	938.893	54	1.45946	-4.83333				2	4	1	9	5	10.8
2	1	43	430.823	25	0.581395	10.68				2	4	1	10	2	12.5
2	1	45	757.063	46.36	1.03022	-7.472				2	4	1	11	3	12.6667
2	1	50	134.32	9	0.18	3				2	4	1	12	1	9
2	1	54	281.024	21	0.388889	7.8				2	4	1	13	2	10.5
2	1	59	731.334	60	1.01695	-10.6667				2	4	1	14	3	20
2	1	62	334.625	28	0.451613	-2.25				2	4	1	15	3	9.33333
2	1	66	254.488	19	0.287879	1.25				2	4	1	16	2	9.5
2	1	5	10.4526	6	1.2	-0.5				2	4	2	1	2	3
2	1	13	4.069	2	0.153846	1.28571				2	4	2	2	2	1
2	0	20	43.2311	11	0.55	0				2	4	2	3	3	3.66667
2	0	24	73.8639	11	0.458333	2.25				2	4	2	4	1	11
2	0	28	195.898	20	0.714286	-1.83333				2	4	2	5	5	4
2	0	34	114.265	9	0.264706	2.75				2	4	2	6	4	2.25
2	0	38	301.29	20	0.526316	1.25				2	4	2	7	2	10
2	0	42	416.653	25	0.595238	-0.75				2	4	2	8	2	12.5
2	1	46	382.512	22	0.478261	-4				2	4	2	9	2	11
2	0	51	34.4658	2	0.0392157	5.75				2	4	2	10	1	2
2	1	55	408.252	25	0.454545	1.5				2	4	2	11	2	12.5
2	1	59	462.659	31	0.525424	1.095				2	4	2	12	3	10.3333
2	1	63	473.459	35.38	0.561587	-5.46				2	4	2	13	3	9.66667
2	1	66	231.589	19	0.287879	2.5				2	4	2	14	2	9.5
2	1	72	406.331	34	0.472222	-5				2	4	2	15	4	8.5
2	1	76	187.517	14	0.184211	4.33333				2	4	2	16	2	7
2	1	14	4.25072	2.44	0.174286	1.22				2	5	1	1	2	1
2	1	20	19.8567	9.76	0.488	-0.305				2	5	1	2	2	4
2	0	28	28.7683	7.32	0.261429	3.45667				2	5	1	3	2	3
2	1	34	188.42	28.06	0.825294	-0.61				2	5	1	4	4	5.75
2	1	38	250.945	25.62	0.674211	-1.525				2	5	1	5	2	10.5
2	1	42	247.828	19.52	0.464762	2.135				2	5	1	6	3	5.33333
2	1	46	422.71	28.06	0.61	-1.22				2	5	1	7	3	7.66667
2	1	49	406.653	24.4	0.497959	-1.22				2	5	1	8	2	10
2	1	56	275.756	15.86	0.283214	1.22				2	5	1	9	2	6.5
2	1	62	399.459	23.18	0.373871	0.915				2	5	1	10	2	9.5
2	1	66	438.3	26.84	0.406667	-0.976				2	5	1	11	2	11
2	1	71	327.742	21.96	0.309296	4.636				2	5	1	12	2	9
2	1	76	604.068	45.14	0.593947	-1.83				2	5	1	13	3	12.3333
2	1	80	460.984	37.82	0.47275	-4.06667				2	5	1	14	2	15.5
2	1		306.182	25.62	0.308675	0.61				2	5	1	15	2	10.5
2	1		359.498	26.84	0.315765	15.86				2	5	1	16	3	7.33333
2	1	10	12.1947	7	0.7	2.125				2	5	2	1	3	2.33333
2	1	18	48.828	24	1.33333	0.5				2	5	2	2	3	8
2	1	24	106.113	27	1.125	5				2	5	2	3	3	9
2	1	29	349.175	52	1.7931	-5.4				2	5	2	4	4	13
2	1	34	244.873	25	0.735294	2.25				2	5	2	5	2	12.5
2	1	38	431.667	34	0.894737	10				2	5	2	6	2	17
2	1	41	964.128	64	1.56098	-5.8				2	5	2	7	5	12.8
2	1	46	583.314	35	0.76087	3				2	5	2	8	3	11.6667
2	1	51	869.345	50	0.980392	-10.5				2	5	2	9	4	12.5
2	1	55	137.863	8	0.145455	3.2				2	5	2	10	2	4
2	1	60	391.922	24	0.4	-1.8				2	5	2	11	2	12
2	1	65	223.867	15	0.230769	1				2	5	2	12	1	15
2	1	69	254.26	19	0.275362	3				2	5	2	13	1	19
2	1	73	377.856	31	0.424658	0.6				2	5	2	14	2	15.5
2	1	78	406.331	34	0.435897	-1				2	5	2	15	3	11.3333
2	1	84	375.035	28	0.333333	-2.5				2	5	2	16	3	9.33333
2	1	5	12.1947	7	1.4	0				2	6	1	1	2	3.5
2	1	15	14.2415	7	0.466667	0.375				2	6	1	2	2	3.5
2	0	23	39.301	10	0.434783	1				2	6	1	3	2	5
2	1	27	94.0086	14	0.518519	10				2	6	1	4	2	7
2	1	30	430.976	44	1.46667	1.2				2	6	1	5	3	14.6667
2	1	35	634.805	50	1.42857	-3.16667				2	6	1	6	2	25
2	1	41	467	31	0.756098	3.5				2	6	1	7	1	31
2	1	43	633.312	38	0.883721	-3.5				2	6	1	8	2	19
2	0	47	417.286	24	0.510638	3.405				2	6	1	9	3	8
2	1	55	883.014	51.24	0.931636	-6.81				2	6	1	10	2	21
2	1	59	391.922	24	0.40678	1.75				2	6	1	11	2	12
2	1	63	462.659	31	0.492063	3.5				2	6	1	12	2	15.5
2	1	67	602.195	45	0.671642	-1.6				2	6	1	13	2	22.5
2	1	72	450.989	37	0.513889	0.5				2	6	1	14	2	18.5
2	1	76	466.085	39	0.513158	1.75				2	6	1	15	2	19.5
2	1	80	616.129	46	0.575	6.66667				2	6	1	16	2	23
2	1	2	27.8736	16	8	1.4				2	6	2	1	5	3.2
2	1	7	46.7935	23	3.28571	3				2	6	2	2	4	5.75
2	1	12	149.344	38	3.16667	2				2	6	2	3	2	19
2	1	17	322.315	48	2.82353	4.8				2	6	2	4	6	8
2	1	22	705.233	72	3.27273	-7.42857				2	6	2	5	8	9
2	1	29	253.922	20	0.689655	5				2	6	2	6	4	5
2	1	35	753.225	50	1.42857	-6.4				2	6	2	7	5	10
2	0	40	299.99	18	0.45	11.3333				2	6	2	8	5	3.6
2	0	46	1495.27	86	1.86957	-3.4				2	6	2	9	5	17.2
2	1	51	1189.07	69	1.35294	1.355				2	6	2	10	2	34.5
2	1	55	1215.29	74.42	1.35309	24.145				2	6	2	11	3	20.3333
2	1	59	2552.09	171	2.89831	-28.25				2	6	2	12	6	28.5
2	1	63	776.162	58	0.920635	0.4				2	6	2	13	3	19.3333
2	1	68	731.334	60	0.882353	-3				2	6	2	14	3	20
2	1	72	573.643	48	0.666667	1.25				2	6	2	15	3	16
2	1	76	709.887	53	0.697368	4				2	6	2	16	3	17.6667
2	1	5	12.1947	7	1.4	0.428571				2	7	1	1	2	3.5
2	1	12	20.345	10	0.833333	3.5				2	7	1	2	1	10
2	1	18	121.833	31	1.72222	0.285714				2	7	1	3	2	15.5
2	1	25	221.592	33	1.32	1.16667				2	7	1	4	3	11
2	1	31	391.796	40	1.29032	6.6				2	7	1	5	3	13.3333
2	1	36	926.815	73	2.02778	-5.4				2	7	1	6	4	18.25
2	1	41	692.967	46	1.12195	14				2	7	1	7	2	23
2	1	45	1699.94	102	2.26667	4.2				2	7	1	8	5	20.4
2	1	50	2138.59	123	2.46	-9.4				2	7	1	9	6	20.5
2	1	55	1309.7	76	1.38182	-10.46				2	7	1	10	4	19
2	1	59	557.836	34.16	0.578983	-4.04				2	7	1	11	3	9.33333
2	0	63	268.641	18	0.285714	10.75				2	7	1	12	3	6
2	1	67	816.308	61	0.910448	-2.6				2	7	1	13	3	20.3333
2	1	72	585.067	48	0.666667	-6.75				2	7	1	14	3	16
2	1	76	250.969	21	0.276316	2.2				2	7	1	15	1	21
2	1	81	428.611	32	0.395062	-0.666667				2	7	1	16	3	10.6667
2	1	2	29.6157	17	8.5	2.71429				2	7	2	1	5	3.4
2	1	9	73.242	36	4	-5.33333				2	7	2	2	5	7.2
2	1	15	15.7204	4	0.266667	12				2	7	2	3	2	2
2	0	20	429.754	64	3.2	-11				2	7	2	4	3	21.3333
2	0	23	303.642	31	1.34783	0.714286				2	7	2	5	5	6.2
2	1	30	457.06	36	1.2	0.166667				2	7	2	6	2	18
2	0	36	557.387	37	1.02778	10.8				2	7	2	7	5	7.4
2	1	41	1516.62	91	2.21951	-4.25				2	7	2	8	5	18.2
2	0	45	1286.63	74	1.64444	-5.66667				2	7	2	9	5	14.8
2	1	54	396.357	23	0.425926	11.992				2	7	2	10	1	23
2	1	59	1354.75	82.96	1.4061	-9.992				2	7	2	11	6	11.3333
2	1	64	492.508	33	0.515625	4.8				2	7	2	12	2	16.5
2	1	69	762.78	57	0.826087	-5.33333				2	7	2	13	4	14.25
2	1	72	499.745	41	0.569444	-3.6				2	7	2	14	2	20.5
2	1	77	274.871	23	0.298701	-2.66667				2	7	2	15	1	23
2	1	80	200.911	15	0.1875	5				2	7	2	16	1	15
2	0	1	5.2263	3	3	-0.285714				2	8	1	1	2	1.5
2	0	8	2.0345	1	0.125	0.833333				2	8	1	2	1	1
2	0	14	23.5806	6	0.428571	2				2	8	1	3	1	6
2	1	21	134.298	20	0.952381	-2.16667				2	8	1	4	2	10
2	0	27	68.5643	7	0.259259	8.66667				2	8	1	5	2	3.5
2	1	33	749.07	59	1.78788	-4.4				2	8	1	6	3	19.6667
2	1	38	557.387	37	0.973684	-1.6				2	8	1	7	2	18.5
2	1	43	483.317	29	0.674419	-2.2				2	8	1	8	4	7.25
2	1	48	312.964	18	0.375	-3				2	8	1	9	1	18
2	0	53	51.6987	3	0.0566038	6.8				2	8	1	10	1	3
2	1	58	604.214	37	0.637931	-3.83333				2	8	1	11	2	18.5
2	1	64	208.943	14	0.21875	4.2				2	8	1	12	2	7
2	1	69	468.374	35	0.507246	9.75				2	8	1	13	2	17.5
2	1	73	901.979	74	1.0137	-12				2	8	1	14	2	37
2	1	78	167.313	14	0.179487					2	8	1	15	1	14
2		82								2	8	1	16
2	1	2	4.25072	2.44	1.22	1.22				2	8	2	1	2	1
2	1	9	22.3388	10.98	1.22	3.83429				2	8	2	2	1	9
2	0	16	148.636	37.82	2.36375	-0.203333				2	8	2	3	2	15.5
2	1	22	245.765	36.6	1.66364	-1.39429				2	8	2	4	1	30
2	1	29	262.895	26.84	0.925517	2.61429				2	8	2	5	2	11
2	1	36	573.102	45.14	1.25389	-5.185				2	8	2	6	2	18.5
2	1	40	367.574	24.4	0.61	6.1				2	8	2	7	2	10
2	1	45	914.969	54.9	1.22	-6.344				2	8	2	8	2	22.5
2	0	50	403.028	23.18	0.4636	4.148				2	8	2	9	1	19
2	1	55	756.869	43.92	0.798545	-1.952				2	8	2	10	2	18
2	1	60	557.836	34.16	0.569333	1.42333				2	8	2	11	1	28
2	1	66	637.276	42.7	0.64697	-4.575				2	8	2	12	2	17.5
2	1	70	326.523	24.4	0.348571	-1.22				2	8	2	13	1	20
2	1	76	208.186	17.08	0.224737	-0.61				2	8	2	14	1	14
2	1	80	174.961	14.64	0.183	4.88				2	8	2	15	1	12
2	1	84	457.542	34.16	0.406667					2	8	2	16	3	9.33333

## Sheet: MAL
Exp	Cultivar	position	Main Axis	Main Axis	genotype	Phytomer	Aberdart-Spring	Aberdart-Autumn
	Aberdart	1	1.3	1.3	1	1	3.72292	1.875
		2	9.5	9.5	1	2	13.2208	12.625
		3	11.25	11.25	1	3	18.7292	16.375
		4	11.3333	11.3333	1	4	21.4028	23
		5	14.5	14.5	1	5	26.3125	23.375
		6	19	19	1	6	33	26
		7	11	11	1	7	41.375	22
		8	14	14	1	8	42	25.25
		9	22	22	1	9	40.9306	16.25
		10	31	31	1	10	38.3125	27.25
		11	3.5	3.5	1	11		25
		1	0.6	0.6	2	12		28
		2	5.15	5.15	2	13		33.75
		3	8.75	8.75	2	14		29.5
		4	16	16	2	15		31
		5	22.75	22.75	2	16		31
		6	17.5	17.5	2	17		18.8333
		7	34	34	2
		8	32	32	2
		9	45	45	2
		10	54	54	2
		11	56	56	2
		1	0.4	0.4	3
		2	2	2	3
		3	11	11	3
		4	25.5	25.5	3
		5	35	35	3
		6	50	50	3
		7	52	52	3
		8	40.5	40.5	3
		9	56	56	3
		10	66	66	3
		11	29	29	3
		12	64	64	3
		13	35.5	35.5	3
		14	57	57	3
		15	74	74	3
		16	80	80	3
		1	0.5	0.5	5
		2	24	24	5
		3	31	31	5
		4	37	37	5
		5	45	45	5
		6	37	37	5
		7	37	37	5
		8	58	58	5
		9	24.6667	24.6667	5
		10	14.25	14.25	5
		11	39.6	39.6	5
		12	40	40	5
		13	38	38	5
		1	2.125	2.125	6
		2	13.25	13.25	6
		3	21.5	21.5	6
		4	6	6	6
		5	22	22	6
		6	21.5	21.5	6
		7	35	35	6
		8	38	38	6
		9	46.5	46.5	6
		10	44	44	6
		11	12.5	12.5	6
		12	38.5	38.5	6
		13	55	55	6
		14	48	48	6
		15	20	20	6
		1	30	30	7
		2	13.75	13.75	7
		3	15.25	15.25	7
		4	8	8	7
		5	24.5	24.5	7
		6	45	45	7
		7	76	76	7
		8	46	46	7
		9	59.5	59.5	7
		10	40.5	40.5	7
		1	0.5	0.5	8
		2	8	8	8
		3	21.5	21.5	8
		4	24.5	24.5	8
		5	19	19	8
		6	23.5	23.5	8
		7	44	44	8
		8	45.5	45.5	8
		9	35.5	35.5	8
		10	48	48	8
		11	38.25	38.25	8
		1	1.75	1.75	9
		2	10.5	10.5	9
		3	24	24	9
		4	24	24	9
		5	20.5	20.5	9
		6	19	19	9
		7	48.5	48.5	9
		8	47	47	9
		9	50	50	9
		10	36	36	9
		1	1.25	1.25	10
		2	16.5	16.5	10
		3	9	9	10
		4	14.5	14.5	10
		5	12.5	12.5	10
		6	20.5	20.5	10
		7	36	36	10
		8	37	37	10
		9	26	26	10
		10	4	4	10
		1	2	2	11
		2	16.5	16.5	11
		3	22.5	22.5	11
		4	37	37	11
		5	41	41	11
		6	56	56	11
		7	27.5	27.5	11
		8	49	49	11
		9	28	28	11
		10	39	39	11
		11	38	38	11
		12	41	41	11
		1	3.75	3.75	12
		2	22.5	22.5	12
		3	28	28	12
		4	27	27	12
		5	32	32	12
		6	41	41	12
		7	43	43	12
		8	39	39	12
		9	46.5	46.5	12
		10	29	29	12
		11	40	40	12
		12	48.5	48.5	12
		13	48	48	12
		1	0.5	0.5	13
		2	17	17	13
		3	21	21	13
		4	26	26	13
		5	27	27	13
		6	46	46	13
		7	52.5	52.5	13
		8	58	58	13
		9	51.5	51.5	13
		10	54	54	13
	Aberdart	1	2	2	1
		2	9	9	1
		3	5	5	1
		4	16	16	1
		5	27	27	1
		6	17	17	1
		7	17	17	1
		8	24	24	1
		9	13	13	1
		10	19	19	1
		11	29	29	1
		12	29	29	1
		13	34	34	1
		14	29	29	1
		15	28	28	1
		16	23	23	1
		17	28	28	1
		1	2.5	2.5	2
		2	12.5	12.5	2
		3	6.5	6.5	2
		4	16	16	2
		5	13.5	13.5	2
		6	14	14	2
		7	14	14	2
		8	23	23	2
		9	12	12	2
		10	16	16	2
		11	13	13	2
		12	19	19	2
		13	29	29	2
		14	29	29	2
		15	17	17	2
		16	22	22	2
		17	27	27	2
		1	1.5	1.5	3
		2	5	5	3
		3	26	26	3
		4	20	20	3
		5	20	20	3
		6	26	26	3
		7	22	22	3
		8	24	24	3
		9	30	30	3
		10	28	28	3
		11	27	27	3
		12	24	24	3
		13	25	25	3
		14	28	28	3
		15	30	30	3
		16	36	36	3
		1	1.5	1.5	4
		2	24	24	2
		3	28	28	2
		4	40	40	2
		5	33	33	2
		6	47	47	2
		7	35	35	2
		8	30	30	2
		9	10	10	2
		10	46	46	2
		11	31	31	2
		12	40	40	2
		13	47	47	2
		14	32	32	2
		15	49	49	2
		16	43	43	2

## Sheet: Mature rootsRDWi
Exp	Genotype	Replicates	Phytomer	Rn	RDWi
1	1	1	10	1	18.178			1.18929
1	1	1	10	1	16.348			0.842152
1	1	1	10	2	30.5
1	1	1	10	1	1.83
1	1	1	10	1	8.174
1	1	1	10	2	17.202
1	1	1	10	1	19.52
1	1	1	10	1	19.52
1	1	1	10	1	26.718
1	1	1	10	6	22.2853
1	1	2	10	2	15.311
1	1	2	10
1	1	2	10	1	66.734
1	1	2	10
1	1	2	10	3	0.528667
1	1	2	10
1	1	2	10	1	17.69
1	1	2	10	5	11.956
1	1	2	10
1	1	2	10	1	17.202
1	1	3	10	2	13.115
1	1	3	10	1	2.196
1	1	3	10	1	11.59
1	1	3	10	1	7.442
1	1	3	10	1	46.604
1	1	3	10	2	22.143
1	1	3	10	2	25.925
1	1	3	10	2	15.738
1	1	3	10	1	30.744
1	1	3	10	1	19.642
1	2	1	9	1	14.518
1	2	1	9	1	25.01
1	2	1	9	2	18.3
1	2	1	9	1	43.31
1	2	1	9	2	30.561
1	2	1	9	3	12.0373
1	2	1	9	2	13.359
1	2	1	9	2	13.359
1	2	1	9	1	34.16
1	2	1	9	2	5.124
1	2	2	9	1	26.108
1	2	2	9	1	33.55
1	2	2	9	2	50.813
1	2	2	9	2	1.586
1	2	2	9	1	8.296
1	2	2	9	2	2.806
1	2	2	9	2	19.398
1	2	2	9	5	20.9596
1	2	2	9	1	1.708
1	2	2	9	1	15.86
1	2	3	9	3	33.8347
1	2	3	9	1	19.398
1	2	3	9	2	13.542
1	2	3	9	2	33.245
1	2	3	9	1	37.088
1	2	3	9	1	1.83
1	2	3	9	2	20.923
1	2	3	9	2	3.538
1	2	3	9	2	38.125
1	2	3	9	2	18.239
1	3	1	8	2	8.601
1	3	1	8	2	16.836
1	3	1	8	1	12.322
1	3	1	8	1	36.722
1	3	1	8	2	21.716
1	3	1	8	3	26.4333
1	3	1	8	2	18.727
1	3	1	8	2	18.727
1	3	1	8	1	1.22
1	3	1	8	2	5.185
1	3	2	8	2	22.082
1	3	2	8	6	30.4593
1	3	2	8	2	55.449
1	3	2	8	1	16.592
1	3	2	8	2	0.366
1	3	2	8	1	7.076
1	3	2	8	1	21.106
1	3	2	8	3	12.5253
1	3	2	8	1	11.834
1	3	2	8	3	27.3687
1	3	3	8	1	19.886
1	3	3	8	2	25.986
1	3	3	8	2	33.733
1	3	3	8	2	24.644
1	3	3	8	1	24.156
1	3	3	8	1	15.86
1	3	3	8	3	59.3327
1	3	3	8	2	7.93
1	3	3	8	2	18.3
1	3	3	8	1	17.08
1	4	1	7	1	17.08
1	4	1	7	1	13.176
1	4	1	7	1	6.1
1	4	1	7	2	30.439
1	4	1	7	1	38.43
1	4	1	7	4	10.736
1	4	1	7	2	25.986
1	4	1	7	2	25.986
1	4	1	7	2	5.368
1	4	1	7	2	4.392
1	4	2	7	2	28.365
1	4	2	7	2	5.612
1	4	2	7	1	44.896
1	4	2	7	2	30.866
1	4	2	7	2	24.095
1	4	2	7	4	3.8125
1	4	2	7	2	6.71
1	4	2	7	1	9.882
1	4	2	7	2	20.679
1	4	2	7	4	8.6315
1	4	3	7	4	6.1
1	4	3	7	2	33.733
1	4	3	7	2	15.494
1	4	3	7	1	35.502
1	4	3	7	1	23.424
1	4	3	7	1	19.52
1	4	3	7	1	44.774
1	4	3	7	2	22.204
1	4	3	7	2	14.701
1	4	3	7	2	19.459
2	1	1	16	4	8.25
2	1	1	16	1	42
2	1	1	16	3	7.66667
2	1	1	16	2	26.5
2	1	1	16	2	14
2	1	1	16	2	9.5
2	1	1	16	2	7
2	1	1	16	3	7.33333
2	1	1	16	3	9.33333
2	1	1	16	2	23
2	1	1	16	3	17.6667
2	1	1	16	3	10.6667
2	1	1	16	1	15
2	1	1	16
2	1	1	16	3	9.33333
2	1	2	15
2	1	2	15	2	14
2	1	2	15	2	1
2	1	2	15	1	17
2	1	2	15	2	6.5
2	1	2	15	1	15
2	1	2	15	3	9.33333
2	1	2	15	4	8.5
2	1	2	15	2	10.5
2	1	2	15	3	11.3333
2	1	2	15	2	19.5
2	1	2	15	3	16
2	1	2	15	1	21
2	1	2	15	1	23
2	1	2	15	1	14
2	1	2	15	1	12
2	2	1	14
2	2	1	14	4	11.75
2	2	1	14	5	11.2
2	2	1	14	2	18
2	2	1	14	2	11
2	2	1	14	2	7.5
2	2	1	14	3	20
2	2	1	14	2	9.5
2	2	1	14	2	15.5
2	2	1	14	2	15.5
2	2	1	14	2	18.5
2	2	1	14	3	20
2	2	1	14	3	16
2	2	1	14	2	20.5
2	2	1	14	2	37
2	2	1	14	1	14
2	2	2	13	6	15.5
2	2	2	13	1	17
2	2	2	13	3	19.6667
2	2	2	13	2	4.5
2	2	2	13	2	13.5
2	2	2	13	2	9.5
2	2	2	13	2	10.5
2	2	2	13	3	9.66667
2	2	2	13	3	12.3333
2	2	2	13	1	19
2	2	2	13	2	22.5
2	2	2	13	3	19.3333
2	2	2	13	3	20.3333
2	2	2	13	4	14.25
2	2	2	13	2	17.5
2	2	2	13	1	20
2	3	1	12	3	36.6667
2	3	1	12	3	6.33333
2	3	1	12	1	51
2	3	1	12	1	4
2	3	1	12	2	10.5
2	3	1	12	2	6
2	3	1	12	1	9
2	3	1	12	3	10.3333
2	3	1	12	2	9
2	3	1	12	1	15
2	3	1	12	2	15.5
2	3	1	12	6	28.5
2	3	1	12	3	6
2	3	1	12	2	16.5
2	3	1	12	2	7
2	3	1	12	2	17.5
2	3	2	11	3	27.3333
2	3	2	11	5	9.8
2	3	2	11	1	24
2	3	2	11	1	10
2	3	2	11	3	3
2	3	2	11	1	9
2	3	2	11	3	12.6667
2	3	2	11	2	12.5
2	3	2	11	2	11
2	3	2	11	2	12
2	3	2	11	2	12
2	3	2	11	3	20.3333
2	3	2	11	3	9.33333
2	3	2	11	6	11.3333
2	3	2	11	2	18.5
2	3	2	11	1	28
