# Supplementary material for: Time Course of Root Axis Elongation and Lateral Root Formation in Perennial Ryegrass (Lolium perenne L.)
Source: Plants (Basel). 2021 Aug 15;10(8):1677. doi: 10.3390/plants10081677 (PMC8399834; doi:10.3390/plants10081677)
Supplement: Supplementary file 1 [file plants-10-01677-s001.zip › Supplmentary Data File S3- Weather data.xlsx]

## Sheet: Autumn
Supplementary Data File S3. Daily maximum and minimum temperatures, degree days, sunshine hours in New Zealand during spring and autumn experiments.
Growing Days	Tmax	Mean temp	Tmin	Degree Days	GDD	Sunshine hours	Total sun				GDD-Spring	GDD-Autumn
90	31	24	17	21	21	4.4	5.1				2.5	21
89	32	26	20	23	44	0.7	7.3				8.5	23
88	27	23	19	20	64	2.2	12.6				9.5	20
87	30	24	18	21	85	5.3	19.5				6.5	21
86	28	22.5	17	19.5	104.5	6.9	22.8				2.5	19.5
85	26	20.5	15	17.5	122	3.3	23.5				1.5	17.5
84	21	16.5	12	13.5	135.5	0.7	25.8				2.5	13.5
83	26	17.5	9	14.5	150	2.3	29.9				3	14.5
82	28	22	16	19	169	4.1	37.8				2.5	19
81	29	21	13	18	187	7.9	49.5				3.5	18
80	33	23.5	14	20.5	207.5	11.7	57.9				6.5	20.5
79	32	23.5	15	20.5	228	8.4	62				8.5	20.5
78	31	24.5	18	21.5	249.5	4.1	68.1				7	21.5
77	31	23.5	16	20.5	270	6.1	71.2				5.5	20.5
76	26	21.5	17	18.5	288.5	3.1	78.4				5.5	18.5
75	28	22	16	19	307.5	7.2	88				6	19
74	29	21.5	14	18.5	326	9.6	88.9				7	18.5
73	21	18.5	16	15.5	341.5	0.9	93.4				9.5	15.5
72	22	16.5	11	13.5	355	4.5	102.2				9.5	13.5
71	28	21	14	18	373	8.8	110.2				9.75	18
70	28	20	12	17	390	8	116.5				8.75	17
69	24.5	20.5	16.5	17.5	407.5	6.3	121.5				7.5	17.5
68	26	21	16	18	425.5	5	129.1				8	18
67	26	20.75	15.5	17.75	443.25	7.6	132.1				4	17.75
66	24.5	19.5	14.5	16.5	459.75	3	137				4	16.5
65	27	21.5	16	18.5	478.25	4.9	139.7				3	18.5
64	24	19	14	16	494.25	2.7	143.9				6	16
63	22	17	12	14	508.25	4.2	152.3				6.75	14
62	25	19.25	13.5	16.25	524.5	8.4	163.3				6.5	16.25
61	25.5	17.5	9.5	14.5	539	11	174.9				9.75	14.5
60	27.5	18	8.5	15	554	11.6	185.9				10.75	15
59	29	19.5	10	16.5	570.5	11	195.8				9.75	16.5
58	26.5	18.75	11	15.75	586.25	9.9	197.6				10.25	15.75
57	25	19	13	16	602.25	1.8	201				10.25	16
56	21	16.25	11.5	13.25	615.5	3.4	203				9.75	13.25
55	21	15	9	12	627.5	2	213.1				10.5	12
54	22	14.75	7.5	11.75	639.25	10.1	213.6				9.25	11.75
53	20.5	14	7.5	11	650.25	0.5	222				9.5	11
52	24.5	18.5	12.5	15.5	665.75	8.4	222.8				7	15.5
51	22.5	17.25	12	14.25	680	0.8	228.2				4.5	14.25
50	25	20	15	17	697	5.4	237.8				4	17
49	27.5	20.25	13	17.25	714.25	9.6	245.3				8	17.25
48	26.5	19.25	12	16.25	730.5	7.5	253.8				7.75	16.25
47	24	17.5	11	14.5	745	8.5	264.3				8.75	14.5
46	25	18	11	15	760	10.5	272.4				8.75	15
45	23.5	17.25	11	14.25	774.25	8.1	272.4				7.25	14.25
44	21	16.75	12.5	13.75	788	0	276.8				8.25	13.75
43	21	15.75	10.5	12.75	800.75	4.4	286.3				6.75	12.75
42	21	14	7	11	811.75	9.5	293.8				6.75	11
41	24	17	10	14	825.75	7.5	298.6				6	14
40	27	20	13	17	842.75	4.8	298.8				6.5	17
39	25	19.5	14	16.5	859.25	0.2	304				9.25	16.5
38	33	24.5	16	21.5	880.75	5.2	307.2				11.25	21.5
37	29	23	17	20	900.75	3.2	309.4				11.25	20
36	27	22.5	18	19.5	920.25	2.2	310.4				9.5	19.5
35	26	21.5	17	18.5	938.75	1	312.3				11	18.5
34	21	17.5	14	14.5	953.25	1.9	320.4				9.25	14.5
33	25	18.5	12	15.5	968.75	8.1	323.4				10	15.5
32	22	16.5	11	13.5	982.25	3	329.8				9.75	13.5
31	24	17.5	11	14.5	996.75	6.4	335.5				8.75	14.5
30	23	16.5	10	13.5	1010.25	5.7	339.8				8.75	13.5
29	25	16.5	8	13.5	1023.75	4.3	342.2				10.5	13.5
28	26	19	12	16	1039.75	2.4	348.4				10.75	16
27	28	20.25	12.5	17.25	1057	6.2	348.4				11.75	17.25
26	16	13.25	10.5	10.25	1067.25	0	357.4				11	10.25
25	30	17	4	14	1081.25	9	361.1				12.25	14
24	25.5	16.25	7	13.25	1094.5	3.7	363.9				12	13.25
23	23.5	15	6.5	12	1106.5	2.8	365.8				7.5	12
22	27	16.25	5.5	13.25	1119.75	1.9	367.7				10.25	13.25
21	24.5	14.75	5	11.75	1131.5	1.9	370.1				10	11.75
20	25	18.25	11.5	15.25	1146.75	2.4	372.7				12.25	15.25
19	29.5	19.5	9.5	16.5	1163.25	2.6	378				9.75	16.5
18	33.5	22.5	11.5	19.5	1182.75	5.3	378.3				10.75	19.5
17	18.5	15	11.5	12	1194.75	0.3	382.7				9.75	12
16	31	19.75	8.5	16.75	1211.5	4.4	384.8				11.5	16.75
15	24.5	16.5	8.5	13.5	1225	2.1	385.7				12	13.5
14	21	12.25	3.5	9.25	1234.25	0.9	393.5				9.5	9.25
13	26	14.75	3.5	11.75	1246	7.8	394.5				14	11.75
12	21	12.5	4	9.5	1255.5	1	394.8				13.5	9.5
11	19	14.5	10	11.5	1267	0.3	394.8				9.25	11.5
10	19	14.5	10	11.5	1278.5	0	398.4				10.75	11.5
9	25	18	11	15	1293.5	3.6	400.6				9.75	15
8	23	16.5	10	13.5	1307	2.2	403.6				12	13.5
7	31	21	11	18	1325	3	412				12.5	18
6	28	18.5	9	15.5	1340.5	8.4	413.9				12.25	15.5
5	29	20	11	17	1357.5	1.9	414				14.5	17
4	23	17	11	14	1371.5	0.1	417.5				13	14
3	21	13.5	6	10.5	1382	3.5	417.6				11.75	10.5
2	17	10.5	4	7.5	1389.5	0.1	425.4				10	7.5
1	27	16.5	6	13.5	1403	7.8	431.3				10.5	13.5

## Sheet: Spring
Growing Days	Tmax	Tmean	Tmin	Degree Days	GDD	Sunshine	Total Sun
90	11	5.5	0	2.5	2.5	6.3	6.3
89	15	11.5	8	8.5	11	1.2	4.4
88	16	12.5	9	9.5	20.5	3.2	7.7
87	14	9.5	5	6.5	27	3.3	8.8
86	10	5.5	1	2.5	29.5	1.1	13.1
85	9	4.5	0	1.5	31	4.3	21.5
84	12	5.5	-1	2.5	33.5	8.4	30.1
83	12	6	0	3	36.5	8.6	37.9
82	12	5.5	-1	2.5	39	7.8	46.5
81	14	6.5	-1	3.5	42.5	8.6	47.3
80	16	9.5	3	6.5	49	0.8	47.5
79	15	11.5	8	8.5	57.5	0.2	50.7
78	16	10	4	7	64.5	3.2	52.2
77	13	8.5	4	5.5	70	1.5	54.8
76	14	8.5	3	5.5	75.5	2.6	59.7
75	15	9	3	6	81.5	4.9	59.9
74	13	10	7	7	88.5	0.2	59.9
73	15	12.5	10	9.5	98	0	59.9
72	15	12.5	10	9.5	107.5	0	62.1
71	16	12.75	9.5	9.75	117.25	2.2	68.2
70	15	11.75	8.5	8.75	126	6.1	68.5
69	14	10.5	7	7.5	133.5	0.3	71.3
68	15	11	7	8	141.5	2.8	72.3
67	11	7	3	4	145.5	1	76.3
66	12	7	2	4	149.5	4	76.3
65	11	6	1	3	152.5	0	76.3
64	12	9	6	6	158.5	0	77.4
63	12.5	9.75	7	6.75	165.25	1.1	79
62	14	9.5	5	6.5	171.75	1.6	79.1
61	13.5	12.75	12	9.75	181.5	0.1	79.1
60	16	13.75	11.5	10.75	192.25	0	79.7
59	15	12.75	10.5	9.75	202	0.6	82.6
58	16.5	13.25	10	10.25	212.25	2.9	84.1
57	17	13.25	9.5	10.25	222.5	1.5	86.9
56	16.5	12.75	9	9.75	232.25	2.8	93.7
55	21	13.5	6	10.5	242.75	6.8	97.4
54	18	12.25	6.5	9.25	252	3.7	100
53	16	12.5	9	9.5	261.5	2.6	102.1
52	16	10	4	7	268.5	2.1	107.5
51	11	7.5	4	4.5	273	5.4	111.7
50	11.5	7	2.5	4	277	4.2	113.7
49	16	11	6	8	285	2	114.1
48	14.5	10.75	7	7.75	292.75	0.4	119.2
47	16.5	11.75	7	8.75	301.5	5.1	122.2
46	15.5	11.75	8	8.75	310.25	3	122.9
45	13.5	10.25	7	7.25	317.5	0.7	126.2
44	15.5	11.25	7	8.25	325.75	3.3	129.1
43	12.5	9.75	7	6.75	332.5	2.9	135
42	14	9.75	5.5	6.75	339.25	5.9	144.5
41	14.5	9	3.5	6	345.25	9.5	153.6
40	15	9.5	4	6.5	351.75	9.1	163.2
39	21	12.25	3.5	9.25	361	9.6	164.4
38	17.5	14.25	11	11.25	372.25	1.2	164.4
37	16.5	14.25	12	11.25	383.5	0	164.5
36	13	12.5	12	9.5	393	0.1	168.5
35	18.5	14	9.5	11	404	4	168.5
34	15	12.25	9.5	9.25	413.25	0	171
33	17.5	13	8.5	10	423.25	2.5	178
32	18	12.75	7.5	9.75	433	7	179.4
31	16.5	11.75	7	8.75	441.75	1.4	190.8
30	17	11.75	6.5	8.75	450.5	11.4	200.9
29	19.5	13.5	7.5	10.5	461	10.1	211.3
28	21.5	13.75	6	10.75	471.75	10.4	220.9
27	22.5	14.75	7	11.75	483.5	9.6	225
26	21	14	7	11	494.5	4.1	232.6
25	22.5	15.25	8	12.25	506.75	7.6	236.2
24	19	15	11	12	518.75	3.6	237.4
23	13.5	10.5	7.5	7.5	526.25	1.2	248.6
22	19	13.25	7.5	10.25	536.5	11.2	249.8
21	16.5	13	9.5	10	546.5	1.2	251.2
20	20	15.25	10.5	12.25	558.75	1.4	253.6
19	18.5	12.75	7	9.75	568.5	2.4	254.4
18	18	13.75	9.5	10.75	579.25	0.8	256.4
17	16	12.75	9.5	9.75	589	2	261.7
16	18.5	14.5	10.5	11.5	600.5	5.3	267.8
15	20.5	15	9.5	12	612.5	6.1	267.8
14	17.5	12.5	7.5	9.5	622	0	276
13	22.5	17	11.5	14	636	8.2	284.5
12	22	16.5	11	13.5	649.5	8.5	284.5
11	15	12.25	9.5	9.25	658.75	0	286.6
10	19.5	13.75	8	10.75	669.5	2.1	291.9
9	20.5	12.75	5	9.75	679.25	5.3	293.7
8	19	15	11	12	691.25	1.8	301.4
7	21.5	15.5	9.5	12.5	703.75	7.7	303.4
6	21.5	15.25	9	12.25	716	2	304.6
5	22.5	17.5	12.5	14.5	730.5	1.2	312.8
4	23	16	9	13	743.5	8.2	320
3	22	14.75	7.5	11.75	755.25	7.2	320
2	16	13	10	10	765.25	0	330.4
1	22.5	13.5	4.5	10.5	775.75	10.4	330.4
